# Supplementary material for: The DRY Box and C-Terminal Domain of the Human Cytomegalovirus US27 Gene Product Play a Role in Promoting Cell Growth and Survival
Source: PLoS One. 2014 Nov 19;9(11):e113427. doi: 10.1371/journal.pone.0113427 (PMC4237426; doi:10.1371/journal.pone.0113427)
Supplement: Table S4 — Gene expression analysis of US28 compared to HEK293. RNA was extracted and expression levels of 84 genes involved in the p53 signaling pathway were analyzed using the p53 RT2 Profiler PCR Array. Raw data and analysis for three biological replicates of 293-US28 cells compared to values for the parent HEK293 cells is shown in this supplementary table. (XLS) [file pone.0113427.s004.xls]

## Sheet: Gene Table
PCR Array Catalog #:		PAHS-027
Position	Unigene	Refseq	Symbol	Description	Gname	RT2 Catalog
A01	Hs.728891	NM_001160	APAF1	Apoptotic peptidase activating factor 1	APAF-1/CED4/DKFZp781B1145	PPH00752A
A02	Hs.367437	NM_000051	ATM	Ataxia telangiectasia mutated	AT1/ATA/ATC/ATD/ATDC/ATE/DKFZp781A0353/MGC74674/TEL1/TELO1	PPH00325C
A03	Hs.271791	NM_001184	ATR	Ataxia telangiectasia and Rad3 related	FRP1/MEC1/SCKL/SCKL1	PPH01318B
A04	Hs.194654	NM_001702	BAI1	Brain-specific angiogenesis inhibitor 1	FLJ41988/GDAIF	PPH01351E
A05	Hs.624291	NM_004324	BAX	BCL2-associated X protein	BCL2L4	PPH00078B
A06	Hs.150749	NM_000633	BCL2	B-cell CLL/lymphoma 2	Bcl-2	PPH00079B
A07	Hs.227817	NM_004049	BCL2A1	BCL2-related protein A1	ACC-1/ACC-2/BCL2L5/BFL1/GRS/HBPA1	PPH00365F
A08	Hs.591054	NM_001196	BID	BH3 interacting domain death agonist	FP497/MGC15319/MGC42355	PPH00084C
A09	Hs.728893	NM_001168	BIRC5	Baculoviral IAP repeat containing 5	API4/EPR-1	PPH00271E
A10	Hs.194143	NM_007294	BRCA1	Breast cancer 1, early onset	BRCAI/BRCC1/BROVCA1/IRIS/PNCA4/PSCP/RNF53	PPH00322F
A11	Hs.34012	NM_000059	BRCA2	Breast cancer 2, early onset	BRCC2/BROVCA2/FACD/FAD/FAD1/FANCB/FANCD/FANCD1/GLM3/PNCA2	PPH00321F
A12	Hs.519162	NM_006763	BTG2	BTG family, member 2	MGC126063/MGC126064/PC3/TIS21	PPH01750C
B01	Hs.368982	NM_032982	CASP2	Caspase 2, apoptosis-related cysteine peptidase	CASP-2/ICH1/NEDD-2/NEDD2	PPH00111A
B02	Hs.329502	NM_001229	CASP9	Caspase 9, apoptosis-related cysteine peptidase	APAF-3/APAF3/CASPASE-9c/ICE-LAP6/MCH6	PPH00353B
B03	Hs.194698	NM_004701	CCNB2	Cyclin B2	HsT17299	PPH00937F
B04	Hs.567387	NM_057749	CCNE2	Cyclin E2	CYCE2	PPH00955B
B05	Hs.13291	NM_004354	CCNG2	Cyclin G2	-	PPH00969B
B06	Hs.292524	NM_001239	CCNH	Cyclin H	CAK/p34/p37	PPH00959E
B07	Hs.334562	NM_001786	CDK1	Cyclin-dependent kinase 1	CDC2/CDC28A/DKFZp686L20222/MGC111195/P34CDC2	PPH00116C
B08	Hs.437705	NM_001789	CDC25A	Cell division cycle 25 homolog A (S. pombe)	CDC25A2	PPH00930A
B09	Hs.656	NM_001790	CDC25C	Cell division cycle 25 homolog C (S. pombe)	CDC25	PPH02198F
B10	Hs.95577	NM_000075	CDK4	Cyclin-dependent kinase 4	CMM3/MGC14458/PSK-J3	PPH00118F
B11	Hs.370771	NM_000389	CDKN1A	Cyclin-dependent kinase inhibitor 1A (p21, Cip1)	CAP20/CDKN1/CIP1/MDA-6/P21/SDI1/WAF1/p21CIP1	PPH00211E
B12	Hs.512599	NM_000077	CDKN2A	Cyclin-dependent kinase inhibitor 2A (melanoma, p16, inhibits CDK4)	ARF/CDK4I/CDKN2/CMM2/INK4/INK4A/MLM/MTS-1/MTS1/P14/P14ARF/P16/P16-INK4A/P16INK4/P16INK4A/P19/P19ARF/TP16	PPH00207C
C01	Hs.24529	NM_001274	CHEK1	CHK1 checkpoint homolog (S. pombe)	CHK1	PPH00940C
C02	Hs.291363	NM_007194	CHEK2	CHK2 checkpoint homolog (S. pombe)	CDS1/CHK2/HuCds1/LFS2/PP1425/RAD53	PPH00921B
C03	Hs.38533	NM_003805	CRADD	CASP2 and RIPK1 domain containing adaptor with death domain	MGC9163/RAIDD	PPH00334C
C04	Hs.202672	NM_001379	DNMT1	DNA (cytosine-5-)-methyltransferase 1	AIM/CXXC9/DNMT/FLJ16293/MCMT/MGC104992	PPH01055F
C05	Hs.654393	NM_005225	E2F1	E2F transcription factor 1	E2F-1/RBAP1/RBBP3/RBP3	PPH00136G
C06	Hs.269408	NM_001949	E2F3	E2F transcription factor 3	DKFZp686C18211/E2F-3/KIAA0075/MGC104598	PPH00917F
C07	Hs.326035	NM_001964	EGR1	Early growth response 1	AT225/G0S30/KROX-24/NGFI-A/TIS8/ZIF-268/ZNF225	PPH00139A
C08	Hs.716416	NM_004879	EI24	Etoposide induced 2.4 mRNA	EPG4/PIG8/TP53I8	PPH00221C
C09	Hs.208124	NM_000125	ESR1	Estrogen receptor 1	DKFZp686N23123/ER/ESR/ESRA/Era/NR3A1	PPH01001A
C10	Hs.86131	NM_003824	FADD	Fas (TNFRSF6)-associated via death domain	MGC8528/MORT1	PPH00367A
C11	Hs.2007	NM_000639	FASLG	Fas ligand (TNF superfamily, member 6)	APT1LG1/CD178/CD95-L/CD95L/FASL/TNFSF6	PPH00142C
C12	Hs.220950	NM_001455	FOXO3	Forkhead box O3	AF6q21/DKFZp781A0677/FKHRL1/FKHRL1P2/FOXO2/FOXO3A/MGC12739/MGC31925	PPH00807A
D01	Hs.80409	NM_001924	GADD45A	Growth arrest and DNA-damage-inducible, alpha	DDIT1/GADD45	PPH00148B
D02	Hs.661218	NM_002066	GML	Glycosylphosphatidylinositol anchored molecule like protein	LY6DL	PPH01755F
D03	Hs.88556	NM_004964	HDAC1	Histone deacetylase 1	DKFZp686H12203/GON-10/HD1/RPD3/RPD3L1	PPH01735F
D04	Hs.406266	NM_000189	HK2	Hexokinase 2	DKFZp686M1669/HKII/HXK2	PPH00983B
D05	Hs.93177	NM_002176	IFNB1	Interferon, beta 1, fibroblast	IFB/IFF/IFNB/MGC96956	PPH00384F
D06	Hs.643120	NM_000875	IGF1R	Insulin-like growth factor 1 receptor	CD221/IGFIR/IGFR/JTK13/MGC142170/MGC142172/MGC18216	PPH00350F
D07	Hs.654458	NM_000600	IL6	Interleukin 6 (interferon, beta 2)	BSF2/HGF/HSF/IFNB2/IL-6	PPH00560C
D08	Hs.714791	NM_002228	JUN	Jun proto-oncogene	AP-1/AP1/c-Jun	PPH00095A
D09	Hs.505033	NM_004985	KRAS	V-Ki-ras2 Kirsten rat sarcoma viral oncogene homolog	C-K-RAS/K-RAS2A/K-RAS2B/K-RAS4A/K-RAS4B/KI-RAS/KRAS1/KRAS2/NS/NS3/RASK2	PPH00181F
D10	Hs.592290	NM_145886	PIDD	P53-induced death domain protein	DKFZp434D229/LRDD/MGC16925	PPH02157A
D11	Hs.632486	NM_021960	MCL1	Myeloid cell leukemia sequence 1 (BCL2-related)	BCL2L3/EAT/MCL1-ES/MCL1L/MCL1S/MGC104264/MGC1839/Mcl-1/TM/bcl2-L-3/mcl1/EAT	PPH00397E
D12	Hs.484551	NM_002392	MDM2	Mdm2 p53 binding protein homolog (mouse)	HDMX/MGC5370/MGC71221/hdm2	PPH00193E
E01	Hs.497492	NM_002393	MDM4	Mdm4 p53 binding protein homolog (mouse)	DKFZp781B1423/HDMX/MDMX/MGC132766/MRP1	PPH00875E
E02	Hs.195364	NM_000249	MLH1	MutL homolog 1, colon cancer, nonpolyposis type 2 (E. coli)	COCA2/FCC2/HNPCC/HNPCC2/MGC5172/hMLH1	PPH00196F
E03	Hs.597656	NM_000251	MSH2	MutS homolog 2, colon cancer, nonpolyposis type 1 (E. coli)	COCA1/FCC1/HNPCC/HNPCC1/LCFS2	PPH00197E
E04	Hs.202453	NM_002467	MYC	V-myc myelocytomatosis viral oncogene homolog (avian)	MRTL/bHLHe39/c-Myc	PPH00100B
E05	Hs.181768	NM_002478	MYOD1	Myogenic differentiation 1	MYF3/MYOD/PUM/bHLHc1	PPH00046A
E06	Hs.113577	NM_000267	NF1	Neurofibromin 1	DKFZp686J1293/FLJ21220/NFNS/VRNF/WSS	PPH02089F
E07	Hs.654408	NM_003998	NFKB1	Nuclear factor of kappa light polypeptide gene enhancer in B-cells 1	DKFZp686C01211/EBP-1/KBF1/MGC54151/NF-kappa-B/NF-kappaB/NFKB-p105/NFKB-p50/NFkappaB/p105/p50	PPH00204F
E08	Hs.160953	NM_022112	TP53AIP1	Tumor protein p53 regulated apoptosis inducing protein 1	P53AIP1	PPH02164B
E09	Hs.533055	NM_003884	KAT2B	K(lysine) acetyltransferase 2B	CAF/P/P/CAF/PCAF	PPH02176F
E10	Hs.20930	NM_020418	PCBP4	Poly(rC) binding protein 4	CBP/LIP4/MCG10	PPH01756C
E11	Hs.728886	NM_182649	PCNA	Proliferating cell nuclear antigen	MGC8367	PPH00216B
E12	Hs.591184	NM_003620	PPM1D	Protein phosphatase, Mg2+/Mn2+ dependent, 1D	PP2C-DELTA/WIP1	PPH02151A
F01	Hs.567385	NM_003981	PRC1	Protein regulator of cytokinesis 1	ASE1/MGC1671/MGC3669	PPH00958A
F02	Hs.531704	NM_002737	PRKCA	Protein kinase C, alpha	AAG6/MGC129900/MGC129901/PKC-alpha/PKCA/PRKACA	PPH00977C
F03	Hs.500466	NM_000314	PTEN	Phosphatase and tensin homolog	10q23del/BZS/DEC/GLM2/MGC11227/MHAM/MMAC1/PTEN1/TEP1	PPH00327F
F04	Hs.350966	NM_004219	PTTG1	Pituitary tumor-transforming 1	EAP1/HPTTG/MGC126883/MGC138276/PTTG/TUTR1	PPH05980F
F05	Hs.408528	NM_000321	RB1	Retinoblastoma 1	OSRC/RB/p105-Rb/pRb/pp110	PPH00228F
F06	Hs.502875	NM_021975	RELA	V-rel reticuloendotheliosis viral oncogene homolog A (avian)	MGC131774/NFKB3/p65	PPH01812B
F07	Hs.100890	NM_019845	RPRM	Reprimo, TP53 dependent G2 arrest mediator candidate	FLJ90327/REPRIMO	PPH02105B
F08	Hs.591336	NM_014454	SESN1	Sestrin 1	MGC138241/MGC142129/PA26/SEST1	PPH01759B
F09	Hs.469543	NM_031459	SESN2	Sestrin 2	DKFZp761M0212/DKFZp761M02121/HI95/SES2/SEST2	PPH07580A
F10	Hs.728779	NM_003031	SIAH1	Seven in absentia homolog 1 (Drosophila)	FLJ08065/SIAH1A	PPH00294B
F11	Hs.369779	NM_012238	SIRT1	Sirtuin 1	SIR2L1	PPH02188A
F12	Hs.642990	NM_007315	STAT1	Signal transducer and activator of transcription 1, 91kDa	DKFZp686B04100/ISGF-3/STAT91	PPH00811C
G01	Hs.386390	NM_006354	TADA3	Transcriptional adaptor 3	ADA3/FLJ20221/FLJ21329/NGG1/TADA3L/hADA3	PPH18800A
G02	Hs.241570	NM_000594	TNF	Tumor necrosis factor	DIF/TNF-alpha/TNFA/TNFSF2	PPH00341F
G03	Hs.521456	NM_003842	TNFRSF10B	Tumor necrosis factor receptor superfamily, member 10b	CD262/DR5/KILLER/KILLER/DR5/TRAIL-R2/TRAILR2/TRICK2/TRICK2A/TRICK2B/TRICKB/ZTNFR9	PPH00241C
G04	Hs.213467	NM_003840	TNFRSF10D	Tumor necrosis factor receptor superfamily, member 10d, decoy with truncated death domain	CD264/DCR2/TRAIL-R4/TRAILR4/TRUNDD	PPH00838B
G05	Hs.654481	NM_000546	TP53	Tumor protein p53	FLJ92943/LFS1/P53/TRP53	PPH00213F
G06	Hs.523968	NM_005426	TP53BP2	Tumor protein p53 binding protein, 2	53BP2/ASPP2/BBP/P53BP2/PPP1R13A	PPH00394F
G07	Hs.697294	NM_005427	TP73	Tumor protein p73	P73	PPH00725A
G08	Hs.137569	NM_003722	TP63	Tumor protein p63	AIS/B(p51A)/B(p51B)/EEC3/KET/LMS/NBP/OFC8/RHS/SHFM4/TP53CP/TP53L/TP73L/p40/p51/p53CP/p63/p73H/p73L	PPH01032F
G09	Hs.522506	NM_021138	TRAF2	TNF receptor-associated factor 2	MGC:45012/TRAP/TRAP3	PPH00352B
G10	Hs.370854	NM_000368	TSC1	Tuberous sclerosis 1	KIAA0243/LAM/MGC86987/TSC	PPH00244B
G11	Hs.591980	NM_000378	WT1	Wilms tumor 1	AWT1/GUD/NPHS4/WAGR/WIT-2/WT33	PPH00254A
G12	Hs.388739	NM_021141	XRCC5	X-ray repair complementing defective repair in Chinese hamster cells 5 (double-strand-break rejoining)	FLJ39089/KARP-1/KARP1/KU80/KUB2/Ku86/NFIV	PPH01734A
H01	Hs.534255	NM_004048	B2M	Beta-2-microglobulin	-	PPH01094E
H02	Hs.412707	NM_000194	HPRT1	Hypoxanthine phosphoribosyltransferase 1	HGPRT/HPRT	PPH01018C
H03	Hs.728776	NM_012423	RPL13A	Ribosomal protein L13a	L13A/TSTA1	PPH01020B
H04	Hs.592355	NM_002046	GAPDH	Glyceraldehyde-3-phosphate dehydrogenase	G3PD/GAPD/MGC88685	PPH00150F
H05	Hs.520640	NM_001101	ACTB	Actin, beta	PS1TP5BP1	PPH00073G
H06	N/A	SA_00105	HGDC	Human Genomic DNA Contamination	HIGX1A
H07	N/A	SA_00104	RTC	Reverse Transcription Control	RTC
H08	N/A	SA_00104	RTC	Reverse Transcription Control	RTC
H09	N/A	SA_00104	RTC	Reverse Transcription Control	RTC
H10	N/A	SA_00103	PPC	Positive PCR Control	PPC
H11	N/A	SA_00103	PPC	Positive PCR Control	PPC
H12	N/A	SA_00103	PPC	Positive PCR Control	PPC

## Sheet: Average Ct
		AVG Ct		Standard Deviation
Position	Symbol	Group 1	Control Group	Group 1	Control Group
A01	APAF1	25.29	24.87	0.122882	0.117898
A02	ATM	27.67	27.12	0.148436	0.136137
A03	ATR	26.69	26.94	0.177858	0.115036
A04	BAI1	28.59	27.3	0.182483	0.118462
A05	BAX	23.15	22.94	0.212211	0.098658
A06	BCL2	26.63	27.39	0.149778	0.115902
A07	BCL2A1	28.05	28.01	0.174738	0.385097
A08	BID	26.96	26.83	0.281484	0.171561
A09	BIRC5	25.95	26.66	0.357631	0.525389
A10	BRCA1	23.95	24.05	0.28006	0.113578
A11	BRCA2	26.67	26.61	0.261024	0.231589
A12	BTG2	26.16	25.69	0.138924	0.032146
B01	CASP2	25.09	25.23	0.095044	0.100167
B02	CASP9	26.03	26.2	0.310215	0.119304
B03	CCNB2	23.7	23.7	0.338674	0.42194
B04	CCNE2	24.28	24.76	0.090738	0.15695
B05	CCNG2	25.16	25.18	0.134536	0.120139
B06	CCNH	25.28	25.65	0.149778	0.254231
B07	CDK1	22.52	22.51	0.151327	0.287112
B08	CDC25A	25.28	25.81	0.16563	0.19
B09	CDC25C	25.55	25.88	0.466047	0.353883
B10	CDK4	22.73	22.89	0.315013	0.292062
B11	CDKN1A	22.42	22.39	0.10504	0.047258
B12	CDKN2A	23.31	23.34	0.233024	0.277549
C01	CHEK1	25.42	24.75	0.292803	0.1823
C02	CHEK2	25.73	25.66	0.23516	0.141774
C03	CRADD	26.47	26.68	0.239653	0.177764
C04	DNMT1	22.97	23.13	0.345012	0.280951
C05	E2F1	25.95	25.34	0.151327	0.032146
C06	E2F3	27.42	27.2	0.331713	0.239653
C07	EGR1	24.37	24.54	0.228983	0.787993
C08	EI24	23.53	23.58	0.366652	0.240069
C09	ESR1	34.57	33.7	0.410041	0.503422
C10	FADD	25.97	25.96	0.265016	0.28006
C11	FASLG	35	35	0	0
C12	FOXO3	23.64	23.39	0.236432	0.137961
D01	GADD45A	25.23	25.75	0.23029	0.156312
D02	GML	35	35	0	0
D03	HDAC1	22.92	23.16	0.261598	0.248462
D04	HK2	27.96	27.39	0.17088	0.190088
D05	IFNB1	34.3	34.41	0.213854	0.360971
D06	IGF1R	24.19	23.93	0.125033	0.142244
D07	IL6	33.54	35	0.955842	0
D08	JUN	24.36	24.46	0.306431	0.213776
D09	KRAS	25.01	24.82	0.215174	0.221886
D10	PIDD	27.21	26.26	0.135031	0.056862
D11	MCL1	23.12	23.38	0.058595	0.166433
D12	MDM2	22.36	22.35	0.120139	0.202073
E01	MDM4	25.98	25.69	0.132288	0.130128
E02	MLH1	24.59	24.73	0.348281	0.229129
E03	MSH2	23.6	23.6	0.35473	0.245425
E04	MYC	29.57	29.23	0.075498	0.135769
E05	MYOD1	34.78	35	0.386825	0
E06	NF1	23.9	23.91	0.23029	0.147309
E07	NFKB1	25.53	25.74	0.235018	0.226053
E08	TP53AIP1	34.69	34.16	0.274044	0.291433
E09	KAT2B	26.97	26.25	0.33946	0.210079
E10	PCBP4	27.12	27.13	0.190351	0.212211
E11	PCNA	21.3	20.95	0.228692	0.136504
E12	PPM1D	25.39	25.23	0.14	0.092916
F01	PRC1	23.32	23.54	0.18037	0.204287
F02	PRKCA	25.33	25.23	0.212838	0.020817
F03	PTEN	23.57	23.39	0.20108	0.060277
F04	PTTG1	22.33	22.81	0.130128	0.457857
F05	RB1	24.44	24.55	0.270617	0.115326
F06	RELA	25.07	25.11	0.141892	0.092916
F07	RPRM	24.66	24.38	0.231157	0.081445
F08	SESN1	24.43	23.51	0.223383	0.092916
F09	SESN2	24.69	24.73	0.251462	0.560476
F10	SIAH1	24.7	24.24	0.298664	0.111355
F11	SIRT1	24.49	24.45	0.220303	0.112694
F12	STAT1	25.1	25.33	0.152753	0.075056
G01	TADA3	24.86	24.48	0.245153	0.079373
G02	TNF	31.3	33.67	0.277549	0.147422
G03	TNFRSF10B	23.42	23.58	0.263502	0.080829
G04	TNFRSF10D	24.39	24.68	0.333217	0.185831
G05	TP53	23.5	23.38	0.230651	0.072342
G06	TP53BP2	24.14	24.26	0.328684	0.210317
G07	TP73	28.05	28.07	0.275015	0.06245
G08	TP63	33.68	35	0.275923	0
G09	TRAF2	26.11	26.11	0.150111	0.37099
G10	TSC1	24.77	24.65	0.220303	0.108167
G11	WT1	29.91	28.98	0.386264	0.130512
G12	XRCC5	21.69	21.93	0.266896	0.170392
H01	B2M	22.6	22.76	0.23516	0.23516
H02	HPRT1	22.99	22.83	0.167033	0.270247
H03	RPL13A	21.59	21.15	0.43062	0.174356
H04	GAPDH	18.71	18.64	0.346458	0.266896
H05	ACTB	17.94	18.17	0.323161	0.087369
H06	HGDC	35	35	0	0
H07	RTC	24.27	24.42	0.072342	0.196044
H08	RTC	24.3	24.47	0.090185	0.194251
H09	RTC	24.28	24.43	0.089629	0.2
H10	PPC	20.17	20.15	0.011547	0.028868
H11	PPC	20.17	20.16	0.124231	0.056862
H12	PPC	20.24	20.28	0.083267	0.017321

## Sheet: Average Delta(Ct)
		AVG Delta(Ct) (Ct(GOI) - Ave Ct(HKG))		Standard Deviation
Position	Symbol	Group 1	Control Group	Group 1	Control Group
A01	APAF1	7.34667	6.69667	0.242143	0.066583
A02	ATM	9.72333	8.94333	0.17673	0.073711
A03	ATR	8.75	8.76333	0.222711	0.086217
A04	BAI1	10.6467	9.13	0.142945	0.165227
A05	BAX	5.21	4.77	0.22	0.060828
A06	BCL2	8.68333	9.21333	0.215484	0.030551
A07	BCL2A1	10.1033	9.83667	0.150444	0.332916
A08	BID	9.02	8.65333	0.081854	0.117189
A09	BIRC5	8.00667	8.49	0.080829	0.50319
A10	BRCA1	6.00333	5.87667	0.104083	0.030551
A11	BRCA2	8.72333	8.43333	0.063509	0.202073
A12	BTG2	8.21667	7.51333	0.265016	0.090738
B01	CASP2	7.15	7.06	0.234307	0.08
B02	CASP9	8.09	8.02333	0.095394	0.063509
B03	CCNB2	5.75667	5.53	0.023094	0.39
B04	CCNE2	6.33333	6.59	0.232451	0.091652
B05	CCNG2	7.21667	7.00333	0.225019	0.083267
B06	CCNH	7.34	7.48	0.174356	0.190788
B07	CDK1	4.57667	4.33333	0.172143	0.254034
B08	CDC25A	7.33333	7.63667	0.16773	0.144684
B09	CDC25C	7.60667	7.70333	0.145717	0.323316
B10	CDK4	4.79	4.71667	0.104403	0.250067
B11	CDKN1A	4.48	4.21333	0.225389	0.040415
B12	CDKN2A	5.36667	5.16333	0.092376	0.237557
C01	CHEK1	7.47333	6.57333	0.068069	0.106927
C02	CHEK2	7.78667	7.48667	0.120554	0.130512
C03	CRADD	8.53	8.50667	0.101489	0.197569
C04	DNMT1	5.03	4.96	0.111355	0.236432
C05	E2F1	8.00667	7.16333	0.424421	0.072342
C06	E2F3	9.47333	9.03	0.045092	0.158745
C07	EGR1	6.43	6.36333	0.41328	0.86153
C08	EI24	5.59	5.40333	0.043589	0.166233
C09	ESR1	16.6233	15.5233	0.263122	0.578389
C10	FADD	8.02333	7.79	0.185831	0.274955
C11	FASLG	17.0567	16.8267	0.323161	0.087369
C12	FOXO3	5.69667	5.21333	0.150111	0.111505
D01	GADD45A	7.29	7.57333	0.121244	0.144684
D02	GML	17.0567	16.8267	0.323161	0.087369
D03	HDAC1	4.98	4.98333	0.09	0.247049
D04	HK2	10.0167	9.22	0.319739	0.108167
D05	IFNB1	16.36	16.2367	0.175214	0.33546
D06	IGF1R	6.24333	5.76	0.210792	0.14
D07	IL6	15.5933	16.8267	0.638931	0.087369
D08	JUN	6.41667	6.28667	0.539011	0.265016
D09	KRAS	7.06667	6.65	0.133167	0.155242
D10	PIDD	9.27	8.09	0.32909	0.138924
D11	MCL1	5.17333	5.20667	0.280416	0.156312
D12	MDM2	4.42	4.18	0.216564	0.208087
E01	MDM4	8.03667	7.52	0.205994	0.098489
E02	MLH1	6.64667	6.55667	0.032146	0.166233
E03	MSH2	5.65333	5.43	0.066583	0.200749
E04	MYC	11.6267	11.0533	0.309246	0.097125
E05	MYOD1	16.8333	16.8267	0.706918	0.087369
E06	NF1	5.95333	5.73667	0.140119	0.123423
E07	NFKB1	7.58333	7.56667	0.130128	0.197315
E08	TP53AIP1	16.7467	15.99	0.049329	0.334515
E09	KAT2B	9.03	8.07333	0.06	0.160728
E10	PCBP4	9.17333	8.96	0.165025	0.17
E11	PCNA	3.35667	2.77333	0.094516	0.127017
E12	PPM1D	7.44667	7.05333	0.236291	0.125033
F01	PRC1	5.37333	5.37	0.172143	0.215174
F02	PRKCA	7.38667	7.06	0.170392	0.07
F03	PTEN	5.62333	5.21333	0.124231	0.028868
F04	PTTG1	4.38333	4.64	0.202073	0.433474
F05	RB1	6.5	6.37667	0.065574	0.032146
F06	RELA	7.12333	6.94	0.185023	0.017321
F07	RPRM	6.72	6.21	0.15	0.052915
F08	SESN1	6.48667	5.33333	0.10116	0.075719
F09	SESN2	6.75	6.55333	0.495076	0.519262
F10	SIAH1	6.75667	6.06667	0.025166	0.045092
F11	SIRT1	6.55	6.27667	0.127671	0.073711
F12	STAT1	7.16	7.15333	0.173494	0.025166
G01	TADA3	6.91667	6.30667	0.130128	0.076376
G02	TNF	13.36	15.5	0.175784	0.21
G03	TNFRSF10B	5.47333	5.40333	0.144684	0.090738
G04	TNFRSF10D	6.44333	6.50333	0.155027	0.162583
G05	TP53	5.55667	5.20333	0.116762	0.023094
G06	TP53BP2	6.2	6.08333	0.157162	0.16773
G07	TP73	10.1033	9.89667	0.113725	0.075056
G08	TP63	15.74	16.8267	0.39128	0.087369
G09	TRAF2	8.17	7.94	0.3245	0.390384
G10	TSC1	6.82333	6.47667	0.145717	0.020817
G11	WT1	11.9667	10.8033	0.083865	0.070238
G12	XRCC5	3.74333	3.76	0.085049	0.121655
H01	B2M	4.65667	4.58667	0.090738	0.183394
H02	HPRT1	5.04667	4.65333	0.201329	0.22301
H03	RPL13A	3.64333	2.97667	0.263502	0.116762
H04	GAPDH	0.763333	0.463333	0.085049	0.207445
H05	ACTB	0	0	0	0
H06	HGDC	17.0567	16.8267	0.323161	0.087369
H07	RTC	6.33	6.25	0.285832	0.141774
H08	RTC	6.35333	6.3	0.237557	0.166433
H09	RTC	6.34	6.25667	0.277849	0.153731
H10	PPC	2.23	1.97333	0.334515	0.060277
H11	PPC	2.22333	1.98333	0.411987	0.125033
H12	PPC	2.3	2.10667	0.400375	0.100664

## Sheet: 2^(-Avg.(Delta(Ct))
		2^(-Avg.(Delta(Ct))
Position	Symbol	Group 1	Control Group
A01	APAF1	0.006144	0.009641
A02	ATM	0.001183	0.002031
A03	ATR	0.002323	0.002301
A04	BAI1	0.000624	0.001785
A05	BAX	0.027017	0.036651
A06	BCL2	0.002433	0.001685
A07	BCL2A1	0.000909	0.001094
A08	BID	0.001926	0.002484
A09	BIRC5	0.003888	0.002781
A10	BRCA1	0.015589	0.01702
A11	BRCA2	0.002366	0.002893
A12	BTG2	0.003362	0.005473
B01	CASP2	0.007041	0.007494
B02	CASP9	0.00367	0.003844
B03	CCNB2	0.018496	0.021642
B04	CCNE2	0.012402	0.01038
B05	CCNG2	0.006723	0.007794
B06	CCNH	0.006172	0.005601
B07	CDK1	0.041907	0.049606
B08	CDC25A	0.006201	0.005025
B09	CDC25C	0.005131	0.004798
B10	CDK4	0.036147	0.038031
B11	CDKN1A	0.044811	0.053909
B12	CDKN2A	0.024237	0.027905
C01	CHEK1	0.005627	0.010501
C02	CHEK2	0.004529	0.005576
C03	CRADD	0.002705	0.002749
C04	DNMT1	0.030607	0.032129
C05	E2F1	0.003888	0.006976
C06	E2F3	0.001407	0.001913
C07	EGR1	0.011598	0.012146
C08	EI24	0.020761	0.023628
C09	ESR1	1e-05	2.1e-05
C10	FADD	0.003844	0.004518
C11	FASLG	7e-06	9e-06
C12	FOXO3	0.019281	0.026954
D01	GADD45A	0.00639	0.00525
D02	GML	7e-06	9e-06
D03	HDAC1	0.031686	0.031613
D04	HK2	0.000965	0.001677
D05	IFNB1	1.2e-05	1.3e-05
D06	IGF1R	0.0132	0.018453
D07	IL6	2e-05	9e-06
D08	JUN	0.011706	0.012809
D09	KRAS	0.00746	0.009958
D10	PIDD	0.00162	0.00367
D11	MCL1	0.027712	0.027079
D12	MDM2	0.046714	0.055169
E01	MDM4	0.003808	0.005448
E02	MLH1	0.009981	0.010623
E03	MSH2	0.019869	0.023196
E04	MYC	0.000316	0.000471
E05	MYOD1	9e-06	9e-06
E06	NF1	0.016139	0.018754
E07	NFKB1	0.005214	0.005275
E08	TP53AIP1	9e-06	1.5e-05
E09	KAT2B	0.001913	0.003713
E10	PCBP4	0.001732	0.002008
E11	PCNA	0.097621	0.146266
E12	PPM1D	0.005732	0.007529
F01	PRC1	0.024125	0.024181
F02	PRKCA	0.005976	0.007494
F03	PTEN	0.020287	0.026954
F04	PTTG1	0.047917	0.040107
F05	RB1	0.011049	0.012035
F06	RELA	0.007172	0.008144
F07	RPRM	0.009486	0.013508
F08	SESN1	0.011151	0.024803
F09	SESN2	0.009291	0.010648
F10	SIAH1	0.009248	0.014919
F11	SIRT1	0.010672	0.012898
F12	STAT1	0.006992	0.007025
G01	TADA3	0.008277	0.012633
G02	TNF	9.5e-05	2.2e-05
G03	TNFRSF10B	0.022509	0.023628
G04	TNFRSF10D	0.011491	0.011023
G05	TP53	0.021246	0.027142
G06	TP53BP2	0.013602	0.014748
G07	TP73	0.000909	0.001049
G08	TP63	1.8e-05	9e-06
G09	TRAF2	0.003472	0.004072
G10	TSC1	0.00883	0.011229
G11	WT1	0.00025	0.00056
G12	XRCC5	0.07467	0.073812
H01	B2M	0.039646	0.041617
H02	HPRT1	0.030255	0.039738
H03	RPL13A	0.080029	0.127038
H04	GAPDH	0.589134	0.725309
H05	ACTB	1	1
H06	HGDC	7e-06	9e-06
H07	RTC	0.01243	0.013139
H08	RTC	0.012231	0.012691
H09	RTC	0.012344	0.013078
H10	PPC	0.213159	0.254664
H11	PPC	0.214146	0.252905
H12	PPC	0.203063	0.232183

## Sheet: Fold Change
		Fold Change (comparing to control group)
		Group 1
Position	Symbol	Fold Change	95% CI	Comments
A01	APAF1	0.6373	( 0.51, 0.76 )	OKAY
A02	ATM	0.5824	( 0.49, 0.67 )	OKAY
A03	ATR	1.0093	( 0.82, 1.20 )	OKAY
A04	BAI1	0.3495	( 0.29, 0.41 )	OKAY
A05	BAX	0.7371	( 0.61, 0.87 )	OKAY
A06	BCL2	1.4439	( 1.20, 1.69 )	OKAY
A07	BCL2A1	0.8312	( 0.59, 1.07 )	OKAY
A08	BID	0.7756	( 0.69, 0.86 )	OKAY
A09	BIRC5	1.398	( 0.84, 1.96 )	OKAY
A10	BRCA1	0.9159	( 0.84, 0.99 )	OKAY
A11	BRCA2	0.8179	( 0.68, 0.95 )	OKAY
A12	BTG2	0.6142	( 0.48, 0.75 )	OKAY
B01	CASP2	0.9395	( 0.76, 1.12 )	OKAY
B02	CASP9	0.9548	( 0.87, 1.04 )	OKAY
B03	CCNB2	0.8546	( 0.59, 1.12 )	OKAY
B04	CCNE2	1.1947	( 0.96, 1.43 )	OKAY
B05	CCNG2	0.8625	( 0.70, 1.02 )	OKAY
B06	CCNH	1.1019	( 0.88, 1.33 )	OKAY
B07	CDK1	0.8448	( 0.64, 1.05 )	OKAY
B08	CDC25A	1.234	( 1.02, 1.45 )	OKAY
B09	CDC25C	1.0693	( 0.77, 1.37 )	OKAY
B10	CDK4	0.9504	( 0.75, 1.15 )	OKAY
B11	CDKN1A	0.8312	( 0.68, 0.98 )	OKAY
B12	CDKN2A	0.8685	( 0.69, 1.04 )	OKAY
C01	CHEK1	0.5359	( 0.48, 0.59 )	OKAY
C02	CHEK2	0.8123	( 0.70, 0.93 )	OKAY
C03	CRADD	0.984	( 0.81, 1.16 )	OKAY
C04	DNMT1	0.9526	( 0.76, 1.15 )	OKAY
C05	E2F1	0.5574	( 0.37, 0.75 )	OKAY
C06	E2F3	0.7354	( 0.64, 0.83 )	OKAY
C07	EGR1	0.9548	( 0.24, 1.67 )	OKAY
C08	EI24	0.8786	( 0.76, 1.00 )	OKAY
C09	ESR1	0.4665	( 0.23, 0.70 )	B
C10	FADD	0.8507	( 0.63, 1.07 )	OKAY
C11	FASLG	0.8526	( 0.63, 1.08 )	C
C12	FOXO3	0.7153	( 0.61, 0.82 )	OKAY
D01	GADD45A	1.217	( 1.04, 1.40 )	OKAY
D02	GML	0.8526	( 0.63, 1.08 )	C
D03	HDAC1	1.0023	( 0.80, 1.21 )	OKAY
D04	HK2	0.5757	( 0.42, 0.73 )	OKAY
D05	IFNB1	0.9181	( 0.65, 1.19 )	B
D06	IGF1R	0.7153	( 0.57, 0.86 )	OKAY
D07	IL6	2.3511	( 1.16, 3.54 )	B
D08	JUN	0.9138	( 0.48, 1.34 )	OKAY
D09	KRAS	0.7492	( 0.63, 0.87 )	OKAY
D10	PIDD	0.4414	( 0.32, 0.57 )	OKAY
D11	MCL1	1.0234	( 0.77, 1.28 )	OKAY
D12	MDM2	0.8467	( 0.65, 1.05 )	OKAY
E01	MDM4	0.699	( 0.57, 0.82 )	OKAY
E02	MLH1	0.9395	( 0.81, 1.06 )	OKAY
E03	MSH2	0.8566	( 0.71, 1.00 )	OKAY
E04	MYC	0.6721	( 0.50, 0.84 )	OKAY
E05	MYOD1	0.9954	( 0.44, 1.55 )	B
E06	NF1	0.8606	( 0.73, 0.99 )	OKAY
E07	NFKB1	0.9885	( 0.81, 1.17 )	OKAY
E08	TP53AIP1	0.5919	( 0.43, 0.75 )	OKAY
E09	KAT2B	0.5152	( 0.45, 0.58 )	OKAY
E10	PCBP4	0.8625	( 0.70, 1.02 )	OKAY
E11	PCNA	0.6674	( 0.58, 0.75 )	OKAY
E12	PPM1D	0.7614	( 0.60, 0.92 )	OKAY
F01	PRC1	0.9977	( 0.78, 1.21 )	OKAY
F02	PRKCA	0.7974	( 0.68, 0.91 )	OKAY
F03	PTEN	0.7526	( 0.68, 0.83 )	OKAY
F04	PTTG1	1.1947	( 0.75, 1.64 )	OKAY
F05	RB1	0.9181	( 0.87, 0.97 )	OKAY
F06	RELA	0.8807	( 0.75, 1.01 )	OKAY
F07	RPRM	0.7022	( 0.61, 0.79 )	OKAY
F08	SESN1	0.4496	( 0.41, 0.49 )	OKAY
F09	SESN2	0.8726	( 0.38, 1.36 )	OKAY
F10	SIAH1	0.6199	( 0.59, 0.64 )	OKAY
F11	SIRT1	0.8274	( 0.73, 0.92 )	OKAY
F12	STAT1	0.9954	( 0.86, 1.13 )	OKAY
G01	TADA3	0.6552	( 0.58, 0.73 )	OKAY
G02	TNF	4.4076	( 3.46, 5.35 )	OKAY
G03	TNFRSF10B	0.9526	( 0.83, 1.08 )	OKAY
G04	TNFRSF10D	1.0425	( 0.86, 1.23 )	OKAY
G05	TP53	0.7828	( 0.71, 0.86 )	OKAY
G06	TP53BP2	0.9223	( 0.76, 1.09 )	OKAY
G07	TP73	0.8665	( 0.77, 0.96 )	OKAY
G08	TP63	2.1238	( 1.46, 2.79 )	OKAY
G09	TRAF2	0.8526	( 0.51, 1.19 )	OKAY
G10	TSC1	0.7864	( 0.70, 0.88 )	OKAY
G11	WT1	0.4465	( 0.41, 0.48 )	OKAY
G12	XRCC5	1.0116	( 0.89, 1.13 )	OKAY
H01	B2M	0.9526	( 0.80, 1.11 )	OKAY
H02	HPRT1	0.7614	( 0.58, 0.94 )	OKAY
H03	RPL13A	0.63	( 0.49, 0.77 )	OKAY
H04	GAPDH	0.8123	( 0.67, 0.96 )	OKAY
H05	ACTB	1	( 1.00, 1.00 )	OKAY
H06	HGDC	0.8526	( 0.63, 1.08 )	C
H07	RTC	0.9461	( 0.71, 1.18 )	OKAY
H08	RTC	0.9637	( 0.74, 1.18 )	OKAY
H09	RTC	0.9439	( 0.71, 1.18 )	OKAY
H10	PPC	0.837	( 0.61, 1.06 )	OKAY
H11	PPC	0.8467	( 0.56, 1.13 )	OKAY
H12	PPC	0.8746	( 0.59, 1.16 )	OKAY
Comments:
A: This gene’s average threshold cycle is relatively high (> 30) in either the control or the test sample, and is reasonably low in the other sample (< 30).
These data mean that the gene’s expression is relatively low in one sample and reasonably detected in the other sample suggesting that the actual fold-change value is at least as large as the calculated and reported fold-change result.
This fold-change result may also have greater variations if p value > 0.05; therefore, it is important to have a sufficient number of biological replicates to validate the result for this gene.
B: This gene’s average threshold cycle is relatively high (> 30), meaning that its relative expression level is low, in both control and test samples, and the p-value for the fold-change is either unavailable or relatively high (p > 0.05).
This fold-change result may also have greater variations; therefore, it is important to have a sufficient number of biological replicates to validate the result for this gene.
C: This gene’s average threshold cycle is either not determined or greater than the defined cut-off value (default 35), in both samples meaning that its expression was undetected, making this fold-change result erroneous and un-interpretable.
Fold Change & Fold Regulation:
Fold-Change (2^(- Delta Delta Ct)) is the normalized gene expression (2^(- Delta Ct)) in the Test Sample divided the normalized gene expression (2^(- Delta Ct)) in the Control Sample.
Fold-Regulation represents fold-change results in a biologically meaningful way. Fold-change values greater than one indicate a positive- or an up-regulation, and the fold-regulation is equal to the fold-change.
Fold-change values less than one indicate a negative or down-regulation, and the fold-regulation is the negative inverse of the fold-change.
Fold-change and fold-regulation values greater than 2 are indicated in red; fold-change values less than 0.5 and fold-regulation values less than -2 are indicated in blue.

## Sheet: p-value
		p-value (comparing to control group)
Position	Symbol	Group 1
A01	APAF1	0.007029
A02	ATM	0.001341
A03	ATR	0.877192
A04	BAI1	0.000719
A05	BAX	0.020695
A06	BCL2	0.024901
A07	BCL2A1	0.285152
A08	BID	0.014001
A09	BIRC5	0.197361
A10	BRCA1	0.104735
A11	BRCA2	0.084986
A12	BTG2	0.007866
B01	CASP2	0.617344
B02	CASP9	0.370545
B03	CCNB2	0.372145
B04	CCNE2	0.169181
B05	CCNG2	0.209213
B06	CCNH	0.412323
B07	CDK1	0.258903
B08	CDC25A	0.086511
B09	CDC25C	0.734189
B10	CDK4	0.631103
B11	CDKN1A	0.113765
B12	CDKN2A	0.254905
C01	CHEK1	0.000539
C02	CHEK2	0.045743
C03	CRADD	0.825104
C04	DNMT1	0.638123
C05	E2F1	0.01673
C06	E2F3	0.013326
C07	EGR1	0.751474
C08	EI24	0.137147
C09	ESR1	0.091752
C10	FADD	0.292771
C11	FASLG	0.336438
C12	FOXO3	0.009797
D01	GADD45A	0.057728
D02	GML	0.336438
D03	HDAC1	0.956055
D04	HK2	0.009233
D05	IFNB1	0.575852
D06	IGF1R	0.028683
D07	IL6	0.051788
D08	JUN	0.835961
D09	KRAS	0.027677
D10	PIDD	0.002753
D11	MCL1	0.82299
D12	MDM2	0.239058
E01	MDM4	0.013705
E02	MLH1	0.398322
E03	MSH2	0.15999
E04	MYC	0.030248
E05	MYOD1	0.816798
E06	NF1	0.117079
E07	NFKB1	0.883231
E08	TP53AIP1	0.029297
E09	KAT2B	0.001927
E10	PCBP4	0.198441
E11	PCNA	0.003921
E12	PPM1D	0.060365
F01	PRC1	0.967106
F02	PRKCA	0.03195
F03	PTEN	0.003602
F04	PTTG1	0.473901
F05	RB1	0.041292
F06	RELA	0.168347
F07	RPRM	0.003306
F08	SESN1	9.8e-05
F09	SESN2	0.664202
F10	SIAH1	3.8e-05
F11	SIRT1	0.029969
F12	STAT1	0.997906
G01	TADA3	0.001656
G02	TNF	0.000393
G03	TNFRSF10B	0.520297
G04	TNFRSF10D	0.670725
G05	TP53	0.004842
G06	TP53BP2	0.428921
G07	TP73	0.054244
G08	TP63	0.020103
G09	TRAF2	0.467308
G10	TSC1	0.010983
G11	WT1	6.6e-05
G12	XRCC5	0.8723
H01	B2M	0.569515
H02	HPRT1	0.095071
H03	RPL13A	0.012151
H04	GAPDH	0.09573
H05	ACTB	0
H06	HGDC	0.336438
H07	RTC	0.748434
H08	RTC	0.801225
H09	RTC	0.727757
H10	PPC	0.292133
H11	PPC	0.439132
H12	PPC	0.549204
p-value:
The p values are calculated based on a Student’s t-test of the replicate 2^(- Delta Ct) values for each gene in the control group and treatment groups, and p values less than 0.05 are indicated in red.

## Sheet: Fold Regulation
		Up-Down Regulation (comparing to control group)
		Group 1
Position	Symbol	Fold Regulation	Comments
A01	APAF1	-1.5692	OKAY
A02	ATM	-1.7171	OKAY
A03	ATR	1.0093	OKAY
A04	BAI1	-2.8613	OKAY
A05	BAX	-1.3566	OKAY
A06	BCL2	1.4439	OKAY
A07	BCL2A1	-1.203	OKAY
A08	BID	-1.2894	OKAY
A09	BIRC5	1.398	OKAY
A10	BRCA1	-1.0918	OKAY
A11	BRCA2	-1.2226	OKAY
A12	BTG2	-1.6283	OKAY
B01	CASP2	-1.0644	OKAY
B02	CASP9	-1.0473	OKAY
B03	CCNB2	-1.1701	OKAY
B04	CCNE2	1.1947	OKAY
B05	CCNG2	-1.1594	OKAY
B06	CCNH	1.1019	OKAY
B07	CDK1	-1.1837	OKAY
B08	CDC25A	1.234	OKAY
B09	CDC25C	1.0693	OKAY
B10	CDK4	-1.0521	OKAY
B11	CDKN1A	-1.203	OKAY
B12	CDKN2A	-1.1514	OKAY
C01	CHEK1	-1.8661	OKAY
C02	CHEK2	-1.2311	OKAY
C03	CRADD	-1.0163	OKAY
C04	DNMT1	-1.0497	OKAY
C05	E2F1	-1.7942	OKAY
C06	E2F3	-1.3597	OKAY
C07	EGR1	-1.0473	OKAY
C08	EI24	-1.1381	OKAY
C09	ESR1	-2.1435	B
C10	FADD	-1.1755	OKAY
C11	FASLG	-1.1728	C
C12	FOXO3	-1.398	OKAY
D01	GADD45A	1.217	OKAY
D02	GML	-1.1728	C
D03	HDAC1	1.0023	OKAY
D04	HK2	-1.7371	OKAY
D05	IFNB1	-1.0892	B
D06	IGF1R	-1.398	OKAY
D07	IL6	2.3511	B
D08	JUN	-1.0943	OKAY
D09	KRAS	-1.3348	OKAY
D10	PIDD	-2.2658	OKAY
D11	MCL1	1.0234	OKAY
D12	MDM2	-1.181	OKAY
E01	MDM4	-1.4306	OKAY
E02	MLH1	-1.0644	OKAY
E03	MSH2	-1.1674	OKAY
E04	MYC	-1.488	OKAY
E05	MYOD1	-1.0046	B
E06	NF1	-1.162	OKAY
E07	NFKB1	-1.0116	OKAY
E08	TP53AIP1	-1.6896	OKAY
E09	KAT2B	-1.9408	OKAY
E10	PCBP4	-1.1594	OKAY
E11	PCNA	-1.4983	OKAY
E12	PPM1D	-1.3134	OKAY
F01	PRC1	-1.0023	OKAY
F02	PRKCA	-1.2541	OKAY
F03	PTEN	-1.3287	OKAY
F04	PTTG1	1.1947	OKAY
F05	RB1	-1.0892	OKAY
F06	RELA	-1.1355	OKAY
F07	RPRM	-1.4241	OKAY
F08	SESN1	-2.2243	OKAY
F09	SESN2	-1.146	OKAY
F10	SIAH1	-1.6133	OKAY
F11	SIRT1	-1.2086	OKAY
F12	STAT1	-1.0046	OKAY
G01	TADA3	-1.5263	OKAY
G02	TNF	4.4076	OKAY
G03	TNFRSF10B	-1.0497	OKAY
G04	TNFRSF10D	1.0425	OKAY
G05	TP53	-1.2775	OKAY
G06	TP53BP2	-1.0842	OKAY
G07	TP73	-1.154	OKAY
G08	TP63	2.1238	OKAY
G09	TRAF2	-1.1728	OKAY
G10	TSC1	-1.2716	OKAY
G11	WT1	-2.2397	OKAY
G12	XRCC5	1.0116	OKAY
H01	B2M	-1.0497	OKAY
H02	HPRT1	-1.3134	OKAY
H03	RPL13A	-1.5874	OKAY
H04	GAPDH	-1.2311	OKAY
H05	ACTB	1	OKAY
H06	HGDC	-1.1728	C
H07	RTC	-1.057	OKAY
H08	RTC	-1.0377	OKAY
H09	RTC	-1.0595	OKAY
H10	PPC	-1.1947	OKAY
H11	PPC	-1.181	OKAY
H12	PPC	-1.1434	OKAY
Comments:
A: This gene’s average threshold cycle is relatively high (> 30) in either the control or the test sample, and is reasonably low in the other sample (< 30).
These data mean that the gene’s expression is relatively low in one sample and reasonably detected in the other sample suggesting that the actual fold-change value is at least as large as the calculated and reported fold-change result.
This fold-change result may also have greater variations if p value > 0.05; therefore, it is important to have a sufficient number of biological replicates to validate the result for this gene.
B: This gene’s average threshold cycle is relatively high (> 30), meaning that its relative expression level is low, in both control and test samples, and the p-value for the fold-change is either unavailable or relatively high (p > 0.05).
This fold-change result may also have greater variations; therefore, it is important to have a sufficient number of biological replicates to validate the result for this gene.
C: This gene’s average threshold cycle is either not determined or greater than the defined cut-off value (default 35), in both samples meaning that its expression was undetected, making this fold-change result erroneous and un-interpretable.
Fold Change & Fold Regulation:
Fold-Change (2^(- Delta Delta Ct)) is the normalized gene expression (2^(- Delta Ct)) in the Test Sample divided the normalized gene expression (2^(- Delta Ct)) in the Control Sample.
Fold-Regulation represents fold-change results in a biologically meaningful way. Fold-change values greater than one indicate a positive- or an up-regulation, and the fold-regulation is equal to the fold-change.
Fold-change values less than one indicate a negative or down-regulation, and the fold-regulation is the negative inverse of the fold-change.
Fold-change and fold-regulation values greater than 2 are indicated in red; fold-change values less than 0.5 and fold-regulation values less than -2 are indicated in blue.
