# Supplementary material for: The DRY Box and C-Terminal Domain of the Human Cytomegalovirus US27 Gene Product Play a Role in Promoting Cell Growth and Survival
Source: PLoS One. 2014 Nov 19;9(11):e113427. doi: 10.1371/journal.pone.0113427 (PMC4237426; doi:10.1371/journal.pone.0113427)
Supplement: Table S5 — Gene expression analysis of CXCR3 compared to HEK293. RNA was extracted and expression levels of 84 genes involved in the p53 signaling pathway were analyzed using the p53 RT2 Profiler PCR Array. Raw data and analysis for three biological replicates of 293-CXCR3 cells compared to values for the parent HEK293 cells is shown in this supplementary table. (XLS) [file pone.0113427.s005.xls]

## Sheet: Gene Table
PCR Array Catalog #:		PAHS-027
Position	Unigene	Refseq	Symbol	Description	Gname	RT2 Catalog
A01	Hs.552567	NM_001160	APAF1	Apoptotic peptidase activating factor 1	APAF-1/CED4	PPH00752A
A02	Hs.367437	NM_000051	ATM	Ataxia telangiectasia mutated	AT1/ATA/ATC/ATD/ATDC/ATE/TEL1/TELO1	PPH00325C
A03	Hs.271791	NM_001184	ATR	Ataxia telangiectasia and Rad3 related	FCTCS/FRP1/MEC1/SCKL/SCKL1	PPH01318B
A04	Hs.194654	NM_001702	BAI1	Brain-specific angiogenesis inhibitor 1	GDAIF	PPH01351E
A05	Hs.624291	NM_004324	BAX	BCL2-associated X protein	BCL2L4	PPH00078B
A06	Hs.150749	NM_000633	BCL2	B-cell CLL/lymphoma 2	Bcl-2/PPP1R50	PPH00079B
A07	Hs.227817	NM_004049	BCL2A1	BCL2-related protein A1	ACC-1/ACC-2/BCL2L5/BFL1/GRS/HBPA1	PPH00365F
A08	Hs.591054	NM_001196	BID	BH3 interacting domain death agonist	FP497	PPH00084C
A09	Hs.744872	NM_001168	BIRC5	Baculoviral IAP repeat containing 5	API4/EPR-1	PPH00271E
A10	Hs.194143	NM_007294	BRCA1	Breast cancer 1, early onset	BRCAI/BRCC1/BROVCA1/IRIS/PNCA4/PPP1R53/PSCP/RNF53	PPH00322F
A11	Hs.34012	NM_000059	BRCA2	Breast cancer 2, early onset	BRCC2/BROVCA2/FACD/FAD/FAD1/FANCB/FANCD/FANCD1/GLM3/PNCA2	PPH00321F
A12	Hs.519162	NM_006763	BTG2	BTG family, member 2	PC3/TIS21	PPH01750C
B01	Hs.368982	NM_032982	CASP2	Caspase 2, apoptosis-related cysteine peptidase	CASP-2/ICH1/NEDD-2/NEDD2/PPP1R57	PPH00111A
B02	Hs.329502	NM_001229	CASP9	Caspase 9, apoptosis-related cysteine peptidase	APAF-3/APAF3/ICE-LAP6/MCH6/PPP1R56	PPH00353B
B03	Hs.194698	NM_004701	CCNB2	Cyclin B2	HsT17299	PPH00937F
B04	Hs.727669	NM_057749	CCNE2	Cyclin E2	CYCE2	PPH00955B
B05	Hs.740456	NM_004354	CCNG2	Cyclin G2	-	PPH00969B
B06	Hs.292524	NM_001239	CCNH	Cyclin H	CAK/p34/p37	PPH00959E
B07	Hs.732435	NM_001786	CDK1	Cyclin-dependent kinase 1	CDC2/CDC28A/P34CDC2	PPH00116C
B08	Hs.437705	NM_001789	CDC25A	Cell division cycle 25 homolog A (S. pombe)	CDC25A2	PPH00930A
B09	Hs.656	NM_001790	CDC25C	Cell division cycle 25 homolog C (S. pombe)	CDC25/PPP1R60	PPH02198F
B10	Hs.95577	NM_000075	CDK4	Cyclin-dependent kinase 4	CMM3/PSK-J3	PPH00118F
B11	Hs.732576	NM_000389	CDKN1A	Cyclin-dependent kinase inhibitor 1A (p21, Cip1)	CAP20/CDKN1/CIP1/MDA-6/P21/SDI1/WAF1/p21CIP1	PPH00211E
B12	Hs.512599	NM_000077	CDKN2A	Cyclin-dependent kinase inhibitor 2A (melanoma, p16, inhibits CDK4)	ARF/CDK4I/CDKN2/CMM2/INK4/INK4A/MLM/MTS-1/MTS1/P14/P14ARF/P16/P16-INK4A/P16INK4/P16INK4A/P19/P19ARF/TP16	PPH00207C
C01	Hs.595920	NM_001274	CHEK1	CHK1 checkpoint homolog (S. pombe)	CHK1	PPH00940C
C02	Hs.505297	NM_007194	CHEK2	CHK2 checkpoint homolog (S. pombe)	CDS1/CHK2/HuCds1/LFS2/PP1425/RAD53/hCds1	PPH00921B
C03	Hs.591016	NM_003805	CRADD	CASP2 and RIPK1 domain containing adaptor with death domain	MRT34/RAIDD	PPH00334C
C04	Hs.202672	NM_001379	DNMT1	DNA (cytosine-5-)-methyltransferase 1	ADCADN/AIM/CXXC9/DNMT/HSN1E/MCMT	PPH01055F
C05	Hs.654393	NM_005225	E2F1	E2F transcription factor 1	E2F-1/RBAP1/RBBP3/RBP3	PPH00136G
C06	Hs.703174	NM_001949	E2F3	E2F transcription factor 3	E2F-3	PPH00917F
C07	Hs.708393	NM_001964	EGR1	Early growth response 1	AT225/G0S30/KROX-24/NGFI-A/TIS8/ZIF-268/ZNF225	PPH00139A
C08	Hs.643514	NM_004879	EI24	Etoposide induced 2.4 mRNA	EPG4/PIG8/TP53I8	PPH00221C
C09	Hs.208124	NM_000125	ESR1	Estrogen receptor 1	ER/ESR/ESRA/ESTRR/Era/NR3A1	PPH01001A
C10	Hs.86131	NM_003824	FADD	Fas (TNFRSF6)-associated via death domain	MORT1	PPH00367A
C11	Hs.2007	NM_000639	FASLG	Fas ligand (TNF superfamily, member 6)	ALPS1B/APT1LG1/APTL/CD178/CD95-L/CD95L/FASL/TNFSF6	PPH00142C
C12	Hs.220950	NM_001455	FOXO3	Forkhead box O3	AF6q21/FKHRL1/FKHRL1P2/FOXO2/FOXO3A	PPH00807A
D01	Hs.80409	NM_001924	GADD45A	Growth arrest and DNA-damage-inducible, alpha	DDIT1/GADD45	PPH00148B
D02	Hs.661218	NM_002066	GML	Glycosylphosphatidylinositol anchored molecule like protein	LY6DL	PPH01755F
D03	Hs.88556	NM_004964	HDAC1	Histone deacetylase 1	GON-10/HD1/RPD3/RPD3L1	PPH01735F
D04	Hs.591588	NM_000189	HK2	Hexokinase 2	HKII/HXK2	PPH00983B
D05	Hs.93177	NM_002176	IFNB1	Interferon, beta 1, fibroblast	IFB/IFF/IFNB	PPH00384F
D06	Hs.714012	NM_000875	IGF1R	Insulin-like growth factor 1 receptor	CD221/IGFIR/IGFR/JTK13	PPH00350F
D07	Hs.654458	NM_000600	IL6	Interleukin 6 (interferon, beta 2)	BSF2/HGF/HSF/IFNB2/IL-6	PPH00560C
D08	Hs.696684	NM_002228	JUN	Jun proto-oncogene	AP-1/AP1/c-Jun	PPH00095A
D09	Hs.505033	NM_004985	KRAS	V-Ki-ras2 Kirsten rat sarcoma viral oncogene homolog	C-K-RAS/CFC2/K-RAS2A/K-RAS2B/K-RAS4A/K-RAS4B/KI-RAS/KRAS1/KRAS2/NS/NS3/RASK2	PPH00181F
D10	Hs.592290	NM_145886	PIDD	P53-induced death domain protein	LRDD	PPH02157A
D11	Hs.632486	NM_021960	MCL1	Myeloid cell leukemia sequence 1 (BCL2-related)	BCL2L3/EAT/MCL1-ES/MCL1L/MCL1S/Mcl-1/TM/bcl2-L-3/mcl1/EAT	PPH00397E
D12	Hs.733536	NM_002392	MDM2	Mdm2 p53 binding protein homolog (mouse)	ACTFS/HDMX/hdm2	PPH00193E
E01	Hs.497492	NM_002393	MDM4	Mdm4 p53 binding protein homolog (mouse)	HDMX/MDMX/MRP1	PPH00875E
E02	Hs.195364	NM_000249	MLH1	MutL homolog 1, colon cancer, nonpolyposis type 2 (E. coli)	COCA2/FCC2/HNPCC/HNPCC2/hMLH1	PPH00196F
E03	Hs.597656	NM_000251	MSH2	MutS homolog 2, colon cancer, nonpolyposis type 1 (E. coli)	COCA1/FCC1/HNPCC/HNPCC1/LCFS2	PPH00197E
E04	Hs.202453	NM_002467	MYC	V-myc myelocytomatosis viral oncogene homolog (avian)	MRTL/MYCC/bHLHe39/c-Myc	PPH00100B
E05	Hs.181768	NM_002478	MYOD1	Myogenic differentiation 1	MYF3/MYOD/PUM/bHLHc1	PPH00046A
E06	Hs.113577	NM_000267	NF1	Neurofibromin 1	NFNS/VRNF/WSS	PPH02089F
E07	Hs.618430	NM_003998	NFKB1	Nuclear factor of kappa light polypeptide gene enhancer in B-cells 1	EBP-1/KBF1/NF-kB1/NF-kappa-B/NF-kappaB/NFKB-p105/NFKB-p50/NFkappaB/p105/p50	PPH00204F
E08	Hs.160953	NM_022112	TP53AIP1	Tumor protein p53 regulated apoptosis inducing protein 1	P53AIP1	PPH02164B
E09	Hs.533055	NM_003884	KAT2B	K(lysine) acetyltransferase 2B	CAF/P/P/CAF/PCAF	PPH02176F
E10	Hs.20930	NM_020418	PCBP4	Poly(rC) binding protein 4	CBP/LIP4/MCG10	PPH01756C
E11	Hs.744934	NM_182649	PCNA	Proliferating cell nuclear antigen	-	PPH00216B
E12	Hs.286073	NM_003620	PPM1D	Protein phosphatase, Mg2+/Mn2+ dependent, 1D	PP2C-DELTA/WIP1	PPH02151A
F01	Hs.366401	NM_003981	PRC1	Protein regulator of cytokinesis 1	ASE1	PPH00958A
F02	Hs.708867	NM_002737	PRKCA	Protein kinase C, alpha	AAG6/PKC-alpha/PKCA/PRKACA	PPH00977C
F03	Hs.500466	NM_000314	PTEN	Phosphatase and tensin homolog	10q23del/BZS/CWS1/DEC/GLM2/MHAM/MMAC1/PTEN1/TEP1	PPH00327F
F04	Hs.350966	NM_004219	PTTG1	Pituitary tumor-transforming 1	EAP1/HPTTG/PTTG/TUTR1	PPH05980F
F05	Hs.408528	NM_000321	RB1	Retinoblastoma 1	OSRC/RB/p105-Rb/pRb/pp110	PPH00228F
F06	Hs.502875	NM_021975	RELA	V-rel reticuloendotheliosis viral oncogene homolog A (avian)	NFKB3/p65	PPH01812B
F07	Hs.100890	NM_019845	RPRM	Reprimo, TP53 dependent G2 arrest mediator candidate	REPRIMO	PPH02105B
F08	Hs.591336	NM_014454	SESN1	Sestrin 1	PA26/SEST1	PPH01759B
F09	Hs.469543	NM_031459	SESN2	Sestrin 2	HI95/SES2/SEST2	PPH07580A
F10	Hs.731827	NM_003031	SIAH1	Seven in absentia homolog 1 (Drosophila)	SIAH1A	PPH00294B
F11	Hs.369779	NM_012238	SIRT1	Sirtuin 1	SIR2L1	PPH02188A
F12	Hs.743244	NM_007315	STAT1	Signal transducer and activator of transcription 1, 91kDa	CANDF7/ISGF-3/STAT91	PPH00811C
G01	Hs.386390	NM_006354	TADA3	Transcriptional adaptor 3	ADA3/NGG1/STAF54/TADA3L/hADA3	PPH18800A
G02	Hs.241570	NM_000594	TNF	Tumor necrosis factor	DIF/TNF-alpha/TNFA/TNFSF2	PPH00341F
G03	Hs.521456	NM_003842	TNFRSF10B	Tumor necrosis factor receptor superfamily, member 10b	CD262/DR5/KILLER/KILLER/DR5/TRAIL-R2/TRAILR2/TRICK2/TRICK2A/TRICK2B/TRICKB/ZTNFR9	PPH00241C
G04	Hs.213467	NM_003840	TNFRSF10D	Tumor necrosis factor receptor superfamily, member 10d, decoy with truncated death domain	CD264/DCR2/TRAIL-R4/TRAILR4/TRUNDD	PPH00838B
G05	Hs.740601	NM_000546	TP53	Tumor protein p53	BCC7/LFS1/P53/TRP53	PPH00213F
G06	Hs.523968	NM_005426	TP53BP2	Tumor protein p53 binding protein, 2	53BP2/ASPP2/BBP/P53BP2/PPP1R13A	PPH00394F
G07	Hs.192132	NM_005427	TP73	Tumor protein p73	P73	PPH00725A
G08	Hs.137569	NM_003722	TP63	Tumor protein p63	AIS/B(p51A)/B(p51B)/EEC3/KET/LMS/NBP/OFC8/RHS/SHFM4/TP53CP/TP53L/TP73L/p40/p51/p53CP/p63/p73H/p73L	PPH01032F
G09	Hs.522506	NM_021138	TRAF2	TNF receptor-associated factor 2	MGC:45012/TRAP/TRAP3	PPH00352B
G10	Hs.370854	NM_000368	TSC1	Tuberous sclerosis 1	LAM/TSC	PPH00244B
G11	Hs.591980	NM_000378	WT1	Wilms tumor 1	AWT1/EWS-WT1/GUD/NPHS4/WAGR/WIT-2/WT33	PPH00254A
G12	Hs.388739	NM_021141	XRCC5	X-ray repair complementing defective repair in Chinese hamster cells 5 (double-strand-break rejoining)	KARP-1/KARP1/KU80/KUB2/Ku86/NFIV	PPH01734A
H01	Hs.534255	NM_004048	B2M	Beta-2-microglobulin	-	PPH01094E
H02	Hs.412707	NM_000194	HPRT1	Hypoxanthine phosphoribosyltransferase 1	HGPRT/HPRT	PPH01018C
H03	Hs.523185	NM_012423	RPL13A	Ribosomal protein L13a	L13A/TSTA1	PPH01020B
H04	Hs.544577	NM_002046	GAPDH	Glyceraldehyde-3-phosphate dehydrogenase	G3PD/GAPD	PPH00150F
H05	Hs.520640	NM_001101	ACTB	Actin, beta	BRWS1/PS1TP5BP1	PPH00073G
H06	N/A	SA_00105	HGDC	Human Genomic DNA Contamination	HIGX1A
H07	N/A	SA_00104	RTC	Reverse Transcription Control	RTC
H08	N/A	SA_00104	RTC	Reverse Transcription Control	RTC
H09	N/A	SA_00104	RTC	Reverse Transcription Control	RTC
H10	N/A	SA_00103	PPC	Positive PCR Control	PPC
H11	N/A	SA_00103	PPC	Positive PCR Control	PPC
H12	N/A	SA_00103	PPC	Positive PCR Control	PPC

## Sheet: Average Ct
		AVG Ct		Standard Deviation
Position	Symbol	Control Group	Group 1	Control Group	Group 1
A01	APAF1	24.87	25.58	0.117898	0.315013
A02	ATM	27.12	27.75	0.136137	0.191572
A03	ATR	26.94	27.15	0.115036	0.183394
A04	BAI1	27.3	27.76	0.118462	0.215716
A05	BAX	22.94	23.84	0.098658	0.338674
A06	BCL2	27.39	27.47	0.115902	0.25632
A07	BCL2A1	28.01	28.21	0.385097	0.127671
A08	BID	26.83	26.97	0.171561	0.192873
A09	BIRC5	26.66	26.61	0.525389	0.136137
A10	BRCA1	24.05	24.09	0.113578	0.10116
A11	BRCA2	26.61	26.7	0.231589	0.20306
A12	BTG2	25.69	26.09	0.032146	0.516172
B01	CASP2	25.23	25.25	0.100167	0.168226
B02	CASP9	26.2	26.64	0.119304	0.236925
B03	CCNB2	23.7	23.95	0.42194	0.182483
B04	CCNE2	24.76	24.95	0.15695	0.223681
B05	CCNG2	25.18	25.23	0.120139	0.177858
B06	CCNH	25.65	25.75	0.254231	0.173877
B07	CDK1	22.51	22.8	0.287112	0.240901
B08	CDC25A	25.81	25.74	0.19	0.372424
B09	CDC25C	25.88	26.3	0.353883	0.230651
B10	CDK4	22.89	22.72	0.292062	0.174738
B11	CDKN1A	22.39	23.33	0.047258	0.281603
B12	CDKN2A	23.34	23.65	0.277549	0.173494
C01	CHEK1	24.75	25.31	0.1823	0.157162
C02	CHEK2	25.66	26.27	0.141774	0.223383
C03	CRADD	26.68	27.07	0.177764	0.15695
C04	DNMT1	23.13	23.4	0.280951	0.110604
C05	E2F1	25.34	25.98	0.032146	0.363639
C06	E2F3	27.2	27.58	0.239653	0.310859
C07	EGR1	24.54	24.46	0.787993	0.855395
C08	EI24	23.58	24.2	0.240069	0.136504
C09	ESR1	33.7	34.61	0.503422	0.340783
C10	FADD	25.96	26.45	0.28006	0.332866
C11	FASLG	35	35	0	0
C12	FOXO3	23.39	23.98	0.137961	0.277909
D01	GADD45A	25.75	25.55	0.156312	0.326037
D02	GML	35	35	0	0
D03	HDAC1	23.16	23.58	0.248462	0.196554
D04	HK2	27.39	27.19	0.190088	0.263122
D05	IFNB1	34.41	33.97	0.360971	0.462925
D06	IGF1R	23.93	24.66	0.142244	0.068069
D07	IL6	35	34.68	0	0.417652
D08	JUN	24.46	24.82	0.213776	0.697209
D09	KRAS	24.82	25.03	0.221886	0.216564
D10	PIDD	26.26	27.87	0.056862	0.028868
D11	MCL1	23.38	23.56	0.166433	0.304138
D12	MDM2	22.35	23.26	0.202073	0.226053
E01	MDM4	25.69	25.91	0.130128	0.150444
E02	MLH1	24.73	25.16	0.229129	0.189297
E03	MSH2	23.6	23.82	0.245425	0.305123
E04	MYC	29.23	28.7	0.135769	0.398873
E05	MYOD1	35	34.72	0	0.484974
E06	NF1	23.91	24.09	0.147309	0.271355
E07	NFKB1	25.74	25.84	0.226053	0.170098
E08	TP53AIP1	34.16	34.91	0.291433	0.150111
E09	KAT2B	26.25	26.48	0.210079	0.209523
E10	PCBP4	27.13	27.06	0.212211	0.147309
E11	PCNA	20.95	21.75	0.136504	0.2498
E12	PPM1D	25.23	25.54	0.092916	0.322335
F01	PRC1	23.54	23.66	0.204287	0.391535
F02	PRKCA	25.23	25.16	0.020817	0.131149
F03	PTEN	23.39	23.53	0.060277	0.212211
F04	PTTG1	22.81	23.21	0.457857	0.172143
F05	RB1	24.55	24.79	0.115326	0.291433
F06	RELA	25.11	25.48	0.092916	0.247588
F07	RPRM	24.38	24.99	0.081445	0.258908
F08	SESN1	23.51	24.72	0.092916	0.170392
F09	SESN2	24.73	23.86	0.560476	0.449778
F10	SIAH1	24.24	24.33	0.111355	0.081445
F11	SIRT1	24.45	24.41	0.112694	0.209841
F12	STAT1	25.33	25.4	0.075056	0.19975
G01	TADA3	24.48	24.59	0.079373	0.215716
G02	TNF	33.67	33.41	0.147422	0.22942
G03	TNFRSF10B	23.58	23.62	0.080829	0.20664
G04	TNFRSF10D	24.68	25.79	0.185831	0.223383
G05	TP53	23.38	23.31	0.072342	0.189033
G06	TP53BP2	24.26	24.27	0.210317	0.13
G07	TP73	28.07	28.31	0.06245	0.288675
G08	TP63	35	35	0	0
G09	TRAF2	26.11	26.56	0.37099	0.399291
G10	TSC1	24.65	24.47	0.108167	0.112398
G11	WT1	28.98	29.29	0.130512	0.31607
G12	XRCC5	21.93	22.32	0.170392	0.221133
H01	B2M	22.76	22.49	0.23516	0.251462
H02	HPRT1	22.83	23.23	0.270247	0.145029
H03	RPL13A	21.15	21.28	0.174356	0.162583
H04	GAPDH	18.64	18.91	0.266896	0.11
H05	ACTB	18.17	18.79	0.087369	0.190526
H06	HGDC	35	35	0	0
H07	RTC	24.42	24.06	0.196044	0.386825
H08	RTC	24.47	24.15	0.194251	0.320364
H09	RTC	24.43	24.06	0.2	0.38553
H10	PPC	20.15	20.18	0.028868	0.047258
H11	PPC	20.16	20.1	0.056862	0.060277
H12	PPC	20.28	20.29	0.017321	0.065064

## Sheet: Average Delta(Ct)
		AVG Delta(Ct) (Ct(GOI) - Ave Ct(HKG))		Standard Deviation
Position	Symbol	Control Group	Group 1	Control Group	Group 1
A01	APAF1	4.16067	4.64267	0.06133	0.170462
A02	ATM	6.40733	6.80933	0.041968	0.047721
A03	ATR	6.22733	6.206	0.078494	0.059195
A04	BAI1	6.594	6.816	0.275005	0.072691
A05	BAX	2.234	2.89933	0.166217	0.196207
A06	BCL2	6.67733	6.52933	0.107431	0.131975
A07	BCL2A1	7.30067	7.26933	0.223699	0.178037
A08	BID	6.11733	6.02933	0.030022	0.05116
A09	BIRC5	5.954	5.67267	0.40896	0.024846
A10	BRCA1	3.34067	3.146	0.081617	0.045211
A11	BRCA2	5.89733	5.76267	0.289554	0.064166
A12	BTG2	4.97733	5.146	0.162485	0.378291
B01	CASP2	4.524	4.30933	0.091477	0.047511
B02	CASP9	5.48733	5.70267	0.059003	0.092398
B03	CCNB2	2.994	3.00933	0.290909	0.044015
B04	CCNE2	4.054	4.006	0.021166	0.08464
B05	CCNG2	4.46733	4.29267	0.068857	0.056898
B06	CCNH	4.944	4.806	0.080299	0.050239
B07	CDK1	1.79733	1.856	0.160316	0.096768
B08	CDC25A	5.10067	4.79933	0.056757	0.228073
B09	CDC25C	5.16733	5.35933	0.227555	0.09109
B10	CDK4	2.18067	1.78267	0.148665	0.047931
B11	CDKN1A	1.67733	2.38933	0.13668	0.139274
B12	CDKN2A	2.62733	2.70933	0.138713	0.05116
C01	CHEK1	4.03733	4.36933	0.157357	0.063066
C02	CHEK2	4.95067	5.32933	0.102574	0.086124
C03	CRADD	5.97067	6.126	0.178889	0.028355
C04	DNMT1	2.424	2.456	0.133821	0.056956
C05	E2F1	4.62733	5.036	0.176299	0.219645
C06	E2F3	6.494	6.64267	0.074081	0.277736
C07	EGR1	3.82733	3.51933	0.965526	0.731709
C08	EI24	2.86733	3.26267	0.062939	0.085658
C09	ESR1	12.9873	13.666	0.681191	0.485308
C10	FADD	5.254	5.50933	0.209495	0.189466
C11	FASLG	14.2907	14.0593	0.178105	0.144559
C12	FOXO3	2.67733	3.036	0.211758	0.13507
D01	GADD45A	5.03733	4.60933	0.247429	0.199893
D02	GML	14.2907	14.0593	0.178105	0.144559
D03	HDAC1	2.44733	2.636	0.190161	0.054991
D04	HK2	6.684	6.25267	0.139528	0.133332
D05	IFNB1	13.7007	13.0293	0.243519	0.507501
D06	IGF1R	3.224	3.716	0.117847	0.078256
D07	IL6	14.2907	13.7427	0.178105	0.490731
D08	JUN	3.75067	3.87933	0.375075	0.559748
D09	KRAS	4.114	4.08933	0.045033	0.072231
D10	PIDD	5.554	6.926	0.234921	0.13403
D11	MCL1	2.67067	2.61933	0.114723	0.159679
D12	MDM2	1.644	2.31933	0.31335	0.081715
E01	MDM4	4.984	4.97267	0.07119	0.018903
E02	MLH1	4.02067	4.216	0.055869	0.046519
E03	MSH2	2.894	2.87933	0.100936	0.161051
E04	MYC	8.51733	7.75933	0.193498	0.254317
E05	MYOD1	14.2907	13.7793	0.178105	0.565135
E06	NF1	3.20067	3.15267	0.082954	0.127269
E07	NFKB1	5.03067	4.90267	0.116367	0.088189
E08	TP53AIP1	13.454	13.9727	0.322596	0.251033
E09	KAT2B	5.53733	5.53933	0.061978	0.132504
E10	PCBP4	6.424	6.11933	0.250735	0.058287
E11	PCNA	0.237333	0.809333	0.23208	0.111074
E12	PPM1D	4.51733	4.59933	0.235375	0.17815
F01	PRC1	2.834	2.71933	0.180411	0.256198
F02	PRKCA	4.524	4.21933	0.16825	0.096837
F03	PTEN	2.67733	2.586	0.13506	0.076707
F04	PTTG1	2.104	2.27267	0.33904	0.053267
F05	RB1	3.84067	3.85267	0.113143	0.147842
F06	RELA	4.404	4.53933	0.095016	0.114006
F07	RPRM	3.674	4.05267	0.162382	0.117462
F08	SESN1	2.79733	3.776	0.184232	0.026153
F09	SESN2	4.01733	2.91933	0.579484	0.31154
F10	SIAH1	3.53067	3.386	0.139576	0.111014
F11	SIRT1	3.74067	3.466	0.175389	0.080523
F12	STAT1	4.61733	4.45933	0.135652	0.059475
G01	TADA3	3.77067	3.646	0.186658	0.072691
G02	TNF	12.964	12.466	0.24205	0.37385
G03	TNFRSF10B	2.86733	2.67933	0.2012	0.072231
G04	TNFRSF10D	3.96733	4.84933	0.099806	0.152438
G05	TP53	2.66733	2.37267	0.110731	0.062748
G06	TP53BP2	3.54733	3.32933	0.076035	0.014742
G07	TP73	7.36067	7.366	0.185152	0.242
G08	TP63	14.2907	14.0593	0.178105	0.144559
G09	TRAF2	5.404	5.616	0.343232	0.258929
G10	TSC1	3.94067	3.526	0.09819	0.090355
G11	WT1	8.26733	8.34933	0.158308	0.190098
G12	XRCC5	1.224	1.37933	0.041569	0.08954
H01	B2M	2.05067	1.546	0.078749	0.108738
H02	HPRT1	2.11733	2.29267	0.119085	0.085424
H03	RPL13A	0.440667	0.342667	0.192149	0.045358
H04	GAPDH	-2.07267	-2.03067	0.097372	0.176741
H05	ACTB	-2.536	-2.15067	0.11049	0.046876
H06	HGDC	14.2907	14.0593	0.178105	0.144559
H07	RTC	3.714	3.116	0.041328	0.418574
H08	RTC	3.764	3.206	0.095645	0.376701
H09	RTC	3.72067	3.116	0.061003	0.446681
H10	PPC	-0.562667	-0.757333	0.150071	0.167384
H11	PPC	-0.552667	-0.844	0.228301	0.15435
H12	PPC	-0.429333	-0.647333	0.184014	0.159177

## Sheet: 2^(-Avg.(Delta(Ct))
		2^(-Avg.(Delta(Ct))
Position	Symbol	Control Group	Group 1
A01	APAF1	0.055913	0.040033
A02	ATM	0.011781	0.008916
A03	ATR	0.013347	0.013546
A04	BAI1	0.010352	0.008875
A05	BAX	0.212569	0.134034
A06	BCL2	0.009771	0.010826
A07	BCL2A1	0.006343	0.006482
A08	BID	0.014405	0.015311
A09	BIRC5	0.016131	0.019605
A10	BRCA1	0.09871	0.112969
A11	BRCA2	0.016777	0.018419
A12	BTG2	0.031745	0.028242
B01	CASP2	0.043465	0.050438
B02	CASP9	0.022292	0.019201
B03	CCNB2	0.125521	0.124194
B04	CCNE2	0.060204	0.062241
B05	CCNG2	0.045206	0.051024
B06	CCNH	0.032487	0.035748
B07	CDK1	0.287706	0.276241
B08	CDC25A	0.029144	0.035913
B09	CDC25C	0.027828	0.02436
B10	CDK4	0.220574	0.290646
B11	CDKN1A	0.31266	0.190871
B12	CDKN2A	0.161843	0.152901
C01	CHEK1	0.060903	0.048384
C02	CHEK2	0.032337	0.024872
C03	CRADD	0.015946	0.014318
C04	DNMT1	0.186339	0.182251
C05	E2F1	0.040461	0.03048
C06	E2F3	0.011095	0.010008
C07	EGR1	0.070446	0.087212
C08	EI24	0.13704	0.104193
C09	ESR1	0.000123	7.7e-05
C10	FADD	0.026205	0.021955
C11	FASLG	5e-05	5.9e-05
C12	FOXO3	0.15633	0.121919
D01	GADD45A	0.030452	0.040969
D02	GML	5e-05	5.9e-05
D03	HDAC1	0.183349	0.160874
D04	HK2	0.009726	0.013115
D05	IFNB1	7.5e-05	0.00012
D06	IGF1R	0.107024	0.076098
D07	IL6	5e-05	7.3e-05
D08	JUN	0.074291	0.067952
D09	KRAS	0.057751	0.058747
D10	PIDD	0.021285	0.008224
D11	MCL1	0.157054	0.162743
D12	MDM2	0.319968	0.20036
E01	MDM4	0.031599	0.031848
E02	MLH1	0.061611	0.053809
E03	MSH2	0.13453	0.135905
E04	MYC	0.002729	0.004615
E05	MYOD1	5e-05	7.1e-05
E06	NF1	0.108769	0.112448
E07	NFKB1	0.030593	0.033431
E08	TP53AIP1	8.9e-05	6.2e-05
E09	KAT2B	0.021533	0.021503
E10	PCBP4	0.011646	0.014385
E11	PCNA	0.848312	0.570645
E12	PPM1D	0.043666	0.041254
F01	PRC1	0.140243	0.151845
F02	PRKCA	0.043465	0.053685
F03	PTEN	0.15633	0.166547
F04	PTTG1	0.232612	0.206947
F05	RB1	0.069798	0.06922
F06	RELA	0.047235	0.043006
F07	RPRM	0.078346	0.06026
F08	SESN1	0.143853	0.072998
F09	SESN2	0.061754	0.132188
F10	SIAH1	0.086529	0.095656
F11	SIRT1	0.074808	0.090496
F12	STAT1	0.040742	0.045458
G01	TADA3	0.073268	0.079881
G02	TNF	0.000125	0.000177
G03	TNFRSF10B	0.13704	0.156113
G04	TNFRSF10D	0.063931	0.03469
G05	TP53	0.157417	0.193088
G06	TP53BP2	0.085535	0.099488
G07	TP73	0.006084	0.006062
G08	TP63	5e-05	5.9e-05
G09	TRAF2	0.023617	0.02039
G10	TSC1	0.065124	0.08681
G11	WT1	0.003246	0.003066
G12	XRCC5	0.428094	0.384396
H01	B2M	0.241373	0.342458
H02	HPRT1	0.230473	0.204098
H03	RPL13A	0.736794	0.788582
H04	GAPDH	4.20664	4.08594
H05	ACTB	5.79979	4.44033
H06	HGDC	5e-05	5.9e-05
H07	RTC	0.076203	0.115343
H08	RTC	0.073608	0.108367
H09	RTC	0.075852	0.115343
H10	PPC	1.477	1.69036
H11	PPC	1.46679	1.79502
H12	PPC	1.34661	1.56627

## Sheet: Fold Change
		Fold Change (comparing to control group)
		Group 1
Position	Symbol	Fold Change	95% CI	Comments
A01	APAF1	0.716	( 0.61, 0.82 )	OKAY
A02	ATM	0.7568	( 0.72, 0.79 )	OKAY
A03	ATR	1.0149	( 0.94, 1.09 )	OKAY
A04	BAI1	0.8574	( 0.67, 1.05 )	OKAY
A05	BAX	0.6305	( 0.50, 0.76 )	OKAY
A06	BCL2	1.108	( 0.96, 1.26 )	OKAY
A07	BCL2A1	1.022	( 0.79, 1.25 )	OKAY
A08	BID	1.0629	( 1.01, 1.11 )	OKAY
A09	BIRC5	1.2153	( 0.82, 1.61 )	OKAY
A10	BRCA1	1.1445	( 1.06, 1.23 )	OKAY
A11	BRCA2	1.0978	( 0.84, 1.35 )	OKAY
A12	BTG2	0.8897	( 0.60, 1.18 )	OKAY
B01	CASP2	1.1604	( 1.07, 1.25 )	OKAY
B02	CASP9	0.8613	( 0.79, 0.94 )	OKAY
B03	CCNB2	0.9894	( 0.76, 1.22 )	OKAY
B04	CCNE2	1.0338	( 0.96, 1.10 )	OKAY
B05	CCNG2	1.1287	( 1.05, 1.21 )	OKAY
B06	CCNH	1.1004	( 1.02, 1.18 )	OKAY
B07	CDK1	0.9602	( 0.82, 1.10 )	OKAY
B08	CDC25A	1.2323	( 1.01, 1.46 )	OKAY
B09	CDC25C	0.8754	( 0.71, 1.04 )	OKAY
B10	CDK4	1.3177	( 1.16, 1.48 )	OKAY
B11	CDKN1A	0.6105	( 0.52, 0.70 )	OKAY
B12	CDKN2A	0.9447	( 0.84, 1.05 )	OKAY
C01	CHEK1	0.7944	( 0.69, 0.90 )	OKAY
C02	CHEK2	0.7691	( 0.69, 0.85 )	OKAY
C03	CRADD	0.8979	( 0.77, 1.03 )	OKAY
C04	DNMT1	0.9781	( 0.87, 1.09 )	OKAY
C05	E2F1	0.7533	( 0.59, 0.92 )	OKAY
C06	E2F3	0.9021	( 0.70, 1.11 )	OKAY
C07	EGR1	1.238	( 0.06, 2.41 )	OKAY
C08	EI24	0.7603	( 0.70, 0.82 )	OKAY
C09	ESR1	0.6247	( 0.21, 1.03 )	B
C10	FADD	0.8378	( 0.65, 1.02 )	OKAY
C11	FASLG	1.1739	( 0.96, 1.39 )	C
C12	FOXO3	0.7799	( 0.63, 0.93 )	OKAY
D01	GADD45A	1.3454	( 1.01, 1.68 )	OKAY
D02	GML	1.1739	( 0.96, 1.39 )	C
D03	HDAC1	0.8774	( 0.74, 1.01 )	OKAY
D04	HK2	1.3485	( 1.14, 1.55 )	OKAY
D05	IFNB1	1.5925	( 0.89, 2.30 )	B
D06	IGF1R	0.711	( 0.63, 0.79 )	OKAY
D07	IL6	1.4621	( 0.86, 2.06 )	B
D08	JUN	0.9147	( 0.43, 1.40 )	OKAY
D09	KRAS	1.0172	( 0.95, 1.09 )	OKAY
D10	PIDD	0.3864	( 0.30, 0.47 )	OKAY
D11	MCL1	1.0362	( 0.88, 1.20 )	OKAY
D12	MDM2	0.6262	( 0.47, 0.79 )	OKAY
E01	MDM4	1.0079	( 0.95, 1.07 )	OKAY
E02	MLH1	0.8734	( 0.82, 0.92 )	OKAY
E03	MSH2	1.0102	( 0.86, 1.16 )	OKAY
E04	MYC	1.6911	( 1.27, 2.12 )	OKAY
E05	MYOD1	1.4254	( 0.76, 2.09 )	B
E06	NF1	1.0338	( 0.91, 1.16 )	OKAY
E07	NFKB1	1.0928	( 0.97, 1.22 )	OKAY
E08	TP53AIP1	0.698	( 0.47, 0.92 )	B
E09	KAT2B	0.9986	( 0.88, 1.11 )	OKAY
E10	PCBP4	1.2351	( 0.99, 1.48 )	OKAY
E11	PCNA	0.6727	( 0.54, 0.81 )	OKAY
E12	PPM1D	0.9447	( 0.73, 1.16 )	OKAY
F01	PRC1	1.0827	( 0.82, 1.35 )	OKAY
F02	PRKCA	1.2351	( 1.05, 1.42 )	OKAY
F03	PTEN	1.0654	( 0.94, 1.20 )	OKAY
F04	PTTG1	0.8897	( 0.65, 1.13 )	OKAY
F05	RB1	0.9917	( 0.85, 1.14 )	OKAY
F06	RELA	0.9105	( 0.80, 1.02 )	OKAY
F07	RPRM	0.7691	( 0.65, 0.89 )	OKAY
F08	SESN1	0.5074	( 0.43, 0.58 )	OKAY
F09	SESN2	2.1406	( 1.04, 3.25 )	OKAY
F10	SIAH1	1.1055	( 0.95, 1.26 )	OKAY
F11	SIRT1	1.2097	( 1.03, 1.39 )	OKAY
F12	STAT1	1.1157	( 0.99, 1.25 )	OKAY
G01	TADA3	1.0903	( 0.92, 1.26 )	OKAY
G02	TNF	1.4123	( 0.92, 1.91 )	B
G03	TNFRSF10B	1.1392	( 0.95, 1.33 )	OKAY
G04	TNFRSF10D	0.5426	( 0.47, 0.62 )	OKAY
G05	TP53	1.2266	( 1.10, 1.35 )	OKAY
G06	TP53BP2	1.1631	( 1.09, 1.23 )	OKAY
G07	TP73	0.9963	( 0.76, 1.23 )	OKAY
G08	TP63	1.1739	( 0.96, 1.39 )	C
G09	TRAF2	0.8633	( 0.57, 1.15 )	OKAY
G10	TSC1	1.333	( 1.19, 1.47 )	OKAY
G11	WT1	0.9447	( 0.76, 1.13 )	OKAY
G12	XRCC5	0.8979	( 0.83, 0.97 )	OKAY
H01	B2M	1.4188	( 1.27, 1.57 )	OKAY
H02	HPRT1	0.8856	( 0.78, 0.99 )	OKAY
H03	RPL13A	1.0703	( 0.90, 1.24 )	OKAY
H04	GAPDH	0.9713	( 0.82, 1.13 )	OKAY
H05	ACTB	0.7656	( 0.69, 0.84 )	OKAY
H06	HGDC	1.1739	( 0.96, 1.39 )	C
H07	RTC	1.5136	( 1.01, 2.01 )	OKAY
H08	RTC	1.4722	( 1.02, 1.92 )	OKAY
H09	RTC	1.5206	( 0.98, 2.06 )	OKAY
H10	PPC	1.1445	( 0.94, 1.35 )	OKAY
H11	PPC	1.2238	( 0.96, 1.49 )	OKAY
H12	PPC	1.1631	( 0.94, 1.39 )	OKAY
Comments:
A: This gene’s average threshold cycle is relatively high (> 30) in either the control or the test sample, and is reasonably low in the other sample (< 30).
These data mean that the gene’s expression is relatively low in one sample and reasonably detected in the other sample suggesting that the actual fold-change value is at least as large as the calculated and reported fold-change result.
This fold-change result may also have greater variations if p value > 0.05; therefore, it is important to have a sufficient number of biological replicates to validate the result for this gene.
B: This gene’s average threshold cycle is relatively high (> 30), meaning that its relative expression level is low, in both control and test samples, and the p-value for the fold-change is either unavailable or relatively high (p > 0.05).
This fold-change result may also have greater variations; therefore, it is important to have a sufficient number of biological replicates to validate the result for this gene.
C: This gene’s average threshold cycle is either not determined or greater than the defined cut-off value (default 35), in both samples meaning that its expression was undetected, making this fold-change result erroneous and un-interpretable.
Fold Change & Fold Regulation:
Fold-Change (2^(- Delta Delta Ct)) is the normalized gene expression (2^(- Delta Ct)) in the Test Sample divided the normalized gene expression (2^(- Delta Ct)) in the Control Sample.
Fold-Regulation represents fold-change results in a biologically meaningful way. Fold-change values greater than one indicate a positive- or an up-regulation, and the fold-regulation is equal to the fold-change.
Fold-change values less than one indicate a negative or down-regulation, and the fold-regulation is the negative inverse of the fold-change.
Fold-change and fold-regulation values greater than 2 are indicated in red; fold-change values less than 0.5 and fold-regulation values less than -2 are indicated in blue.

## Sheet: p-value
		p-value (comparing to control group)
Position	Symbol	Group 1
A01	APAF1	0.007557
A02	ATM	0.000402
A03	ATR	0.733864
A04	BAI1	0.246607
A05	BAX	0.011149
A06	BCL2	0.199883
A07	BCL2A1	0.881106
A08	BID	0.063932
A09	BIRC5	0.351956
A10	BRCA1	0.020006
A11	BRCA2	0.493813
A12	BTG2	0.578208
B01	CASP2	0.02092
B02	CASP9	0.026642
B03	CCNB2	0.854859
B04	CCNE2	0.389775
B05	CCNG2	0.027093
B06	CCNH	0.062808
B07	CDK1	0.60416
B08	CDC25A	0.114038
B09	CDC25C	0.257979
B10	CDK4	0.008961
B11	CDKN1A	0.003951
B12	CDKN2A	0.388833
C01	CHEK1	0.032612
C02	CHEK2	0.008814
C03	CRADD	0.203818
C04	DNMT1	0.703003
C05	E2F1	0.068981
C06	E2F3	0.457106
C07	EGR1	0.782868
C08	EI24	0.002755
C09	ESR1	0.259027
C10	FADD	0.193841
C11	FASLG	0.155665
C12	FOXO3	0.071586
D01	GADD45A	0.07252
D02	GML	0.155665
D03	HDAC1	0.170083
D04	HK2	0.017964
D05	IFNB1	0.156684
D06	IGF1R	0.004885
D07	IL6	0.190728
D08	JUN	0.832164
D09	KRAS	0.636825
D10	PIDD	0.003405
D11	MCL1	0.662838
D12	MDM2	0.03298
E01	MDM4	0.821389
E02	MLH1	0.010313
E03	MSH2	0.878199
E04	MYC	0.02317
E05	MYOD1	0.246675
E06	NF1	0.604981
E07	NFKB1	0.201581
E08	TP53AIP1	0.092847
E09	KAT2B	0.989788
E10	PCBP4	0.08799
E11	PCNA	0.024138
E12	PPM1D	0.63952
F01	PRC1	0.540929
F02	PRKCA	0.05105
F03	PTEN	0.372891
F04	PTTG1	0.426301
F05	RB1	0.932134
F06	RELA	0.188901
F07	RPRM	0.034154
F08	SESN1	0.002358
F09	SESN2	0.037599
F10	SIAH1	0.227673
F11	SIRT1	0.058309
F12	STAT1	0.132579
G01	TADA3	0.347304
G02	TNF	0.12229
G03	TNFRSF10B	0.195979
G04	TNFRSF10D	0.000873
G05	TP53	0.014074
G06	TP53BP2	0.006552
G07	TP73	0.998801
G08	TP63	0.155665
G09	TRAF2	0.417397
G10	TSC1	0.005941
G11	WT1	0.596098
G12	XRCC5	0.04832
H01	B2M	0.003937
H02	HPRT1	0.115185
H03	RPL13A	0.446664
H04	GAPDH	0.767355
H05	ACTB	0.006999
H06	HGDC	0.155665
H07	RTC	0.115536
H08	RTC	0.106089
H09	RTC	0.129676
H10	PPC	0.208083
H11	PPC	0.141607
H12	PPC	0.20155
p-value:
The p values are calculated based on a Student’s t-test of the replicate 2^(- Delta Ct) values for each gene in the control group and treatment groups, and p values less than 0.05 are indicated in red.

## Sheet: Fold Regulation
		Up-Down Regulation (comparing to control group)
		Group 1
Position	Symbol	Fold Regulation	Comments
A01	APAF1	-1.3967	OKAY
A02	ATM	-1.3213	OKAY
A03	ATR	1.0149	OKAY
A04	BAI1	-1.1663	OKAY
A05	BAX	-1.5859	OKAY
A06	BCL2	1.108	OKAY
A07	BCL2A1	1.022	OKAY
A08	BID	1.0629	OKAY
A09	BIRC5	1.2153	OKAY
A10	BRCA1	1.1445	OKAY
A11	BRCA2	1.0978	OKAY
A12	BTG2	-1.124	OKAY
B01	CASP2	1.1604	OKAY
B02	CASP9	-1.161	OKAY
B03	CCNB2	-1.0107	OKAY
B04	CCNE2	1.0338	OKAY
B05	CCNG2	1.1287	OKAY
B06	CCNH	1.1004	OKAY
B07	CDK1	-1.0415	OKAY
B08	CDC25A	1.2323	OKAY
B09	CDC25C	-1.1423	OKAY
B10	CDK4	1.3177	OKAY
B11	CDKN1A	-1.6381	OKAY
B12	CDKN2A	-1.0585	OKAY
C01	CHEK1	-1.2588	OKAY
C02	CHEK2	-1.3001	OKAY
C03	CRADD	-1.1137	OKAY
C04	DNMT1	-1.0224	OKAY
C05	E2F1	-1.3275	OKAY
C06	E2F3	-1.1085	OKAY
C07	EGR1	1.238	OKAY
C08	EI24	-1.3152	OKAY
C09	ESR1	-1.6007	B
C10	FADD	-1.1936	OKAY
C11	FASLG	1.1739	C
C12	FOXO3	-1.2822	OKAY
D01	GADD45A	1.3454	OKAY
D02	GML	1.1739	C
D03	HDAC1	-1.1397	OKAY
D04	HK2	1.3485	OKAY
D05	IFNB1	1.5925	B
D06	IGF1R	-1.4064	OKAY
D07	IL6	1.4621	B
D08	JUN	-1.0933	OKAY
D09	KRAS	1.0172	OKAY
D10	PIDD	-2.5883	OKAY
D11	MCL1	1.0362	OKAY
D12	MDM2	-1.597	OKAY
E01	MDM4	1.0079	OKAY
E02	MLH1	-1.145	OKAY
E03	MSH2	1.0102	OKAY
E04	MYC	1.6911	OKAY
E05	MYOD1	1.4254	B
E06	NF1	1.0338	OKAY
E07	NFKB1	1.0928	OKAY
E08	TP53AIP1	-1.4326	B
E09	KAT2B	-1.0014	OKAY
E10	PCBP4	1.2351	OKAY
E11	PCNA	-1.4866	OKAY
E12	PPM1D	-1.0585	OKAY
F01	PRC1	1.0827	OKAY
F02	PRKCA	1.2351	OKAY
F03	PTEN	1.0654	OKAY
F04	PTTG1	-1.124	OKAY
F05	RB1	-1.0084	OKAY
F06	RELA	-1.0983	OKAY
F07	RPRM	-1.3001	OKAY
F08	SESN1	-1.9706	OKAY
F09	SESN2	2.1406	OKAY
F10	SIAH1	1.1055	OKAY
F11	SIRT1	1.2097	OKAY
F12	STAT1	1.1157	OKAY
G01	TADA3	1.0903	OKAY
G02	TNF	1.4123	B
G03	TNFRSF10B	1.1392	OKAY
G04	TNFRSF10D	-1.8429	OKAY
G05	TP53	1.2266	OKAY
G06	TP53BP2	1.1631	OKAY
G07	TP73	-1.0037	OKAY
G08	TP63	1.1739	C
G09	TRAF2	-1.1583	OKAY
G10	TSC1	1.333	OKAY
G11	WT1	-1.0585	OKAY
G12	XRCC5	-1.1137	OKAY
H01	B2M	1.4188	OKAY
H02	HPRT1	-1.1292	OKAY
H03	RPL13A	1.0703	OKAY
H04	GAPDH	-1.0295	OKAY
H05	ACTB	-1.3062	OKAY
H06	HGDC	1.1739	C
H07	RTC	1.5136	OKAY
H08	RTC	1.4722	OKAY
H09	RTC	1.5206	OKAY
H10	PPC	1.1445	OKAY
H11	PPC	1.2238	OKAY
H12	PPC	1.1631	OKAY
Comments:
A: This gene’s average threshold cycle is relatively high (> 30) in either the control or the test sample, and is reasonably low in the other sample (< 30).
These data mean that the gene’s expression is relatively low in one sample and reasonably detected in the other sample suggesting that the actual fold-change value is at least as large as the calculated and reported fold-change result.
This fold-change result may also have greater variations if p value > 0.05; therefore, it is important to have a sufficient number of biological replicates to validate the result for this gene.
B: This gene’s average threshold cycle is relatively high (> 30), meaning that its relative expression level is low, in both control and test samples, and the p-value for the fold-change is either unavailable or relatively high (p > 0.05).
This fold-change result may also have greater variations; therefore, it is important to have a sufficient number of biological replicates to validate the result for this gene.
C: This gene’s average threshold cycle is either not determined or greater than the defined cut-off value (default 35), in both samples meaning that its expression was undetected, making this fold-change result erroneous and un-interpretable.
Fold Change & Fold Regulation:
Fold-Change (2^(- Delta Delta Ct)) is the normalized gene expression (2^(- Delta Ct)) in the Test Sample divided the normalized gene expression (2^(- Delta Ct)) in the Control Sample.
Fold-Regulation represents fold-change results in a biologically meaningful way. Fold-change values greater than one indicate a positive- or an up-regulation, and the fold-regulation is equal to the fold-change.
Fold-change values less than one indicate a negative or down-regulation, and the fold-regulation is the negative inverse of the fold-change.
Fold-change and fold-regulation values greater than 2 are indicated in red; fold-change values less than 0.5 and fold-regulation values less than -2 are indicated in blue.
