# Supplementary material for: The DRY Box and C-Terminal Domain of the Human Cytomegalovirus US27 Gene Product Play a Role in Promoting Cell Growth and Survival
Source: PLoS One. 2014 Nov 19;9(11):e113427. doi: 10.1371/journal.pone.0113427 (PMC4237426; doi:10.1371/journal.pone.0113427)
Supplement: Table S9 — Gene expression analysis of US28 compared to CXCR3. RNA was extracted and expression levels of 84 genes involved in the p53 signaling pathway were analyzed using the p53 RT2 Profiler PCR Array. Raw data and analysis for three biological replicates of 293-US28 cells compared to values for the 293-CXCR3 cells is shown in this supplementary table. (XLS) [file pone.0113427.s009.xls]

## Sheet: Gene Table
PCR Array Catalog #:		PAHS-027
Position	Unigene	Refseq	Symbol	Description	Gname	RT2 Catalog
A01	Hs.728891	NM_001160	APAF1	Apoptotic peptidase activating factor 1	APAF-1/CED4/DKFZp781B1145	PPH00752A
A02	Hs.367437	NM_000051	ATM	Ataxia telangiectasia mutated	AT1/ATA/ATC/ATD/ATDC/ATE/DKFZp781A0353/MGC74674/TEL1/TELO1	PPH00325C
A03	Hs.271791	NM_001184	ATR	Ataxia telangiectasia and Rad3 related	FRP1/MEC1/SCKL/SCKL1	PPH01318B
A04	Hs.194654	NM_001702	BAI1	Brain-specific angiogenesis inhibitor 1	FLJ41988/GDAIF	PPH01351E
A05	Hs.624291	NM_004324	BAX	BCL2-associated X protein	BCL2L4	PPH00078B
A06	Hs.150749	NM_000633	BCL2	B-cell CLL/lymphoma 2	Bcl-2	PPH00079B
A07	Hs.227817	NM_004049	BCL2A1	BCL2-related protein A1	ACC-1/ACC-2/BCL2L5/BFL1/GRS/HBPA1	PPH00365F
A08	Hs.591054	NM_001196	BID	BH3 interacting domain death agonist	FP497/MGC15319/MGC42355	PPH00084C
A09	Hs.728893	NM_001168	BIRC5	Baculoviral IAP repeat containing 5	API4/EPR-1	PPH00271E
A10	Hs.194143	NM_007294	BRCA1	Breast cancer 1, early onset	BRCAI/BRCC1/BROVCA1/IRIS/PNCA4/PSCP/RNF53	PPH00322F
A11	Hs.34012	NM_000059	BRCA2	Breast cancer 2, early onset	BRCC2/BROVCA2/FACD/FAD/FAD1/FANCB/FANCD/FANCD1/GLM3/PNCA2	PPH00321F
A12	Hs.519162	NM_006763	BTG2	BTG family, member 2	MGC126063/MGC126064/PC3/TIS21	PPH01750C
B01	Hs.368982	NM_032982	CASP2	Caspase 2, apoptosis-related cysteine peptidase	CASP-2/ICH1/NEDD-2/NEDD2	PPH00111A
B02	Hs.329502	NM_001229	CASP9	Caspase 9, apoptosis-related cysteine peptidase	APAF-3/APAF3/CASPASE-9c/ICE-LAP6/MCH6	PPH00353B
B03	Hs.194698	NM_004701	CCNB2	Cyclin B2	HsT17299	PPH00937F
B04	Hs.567387	NM_057749	CCNE2	Cyclin E2	CYCE2	PPH00955B
B05	Hs.13291	NM_004354	CCNG2	Cyclin G2	-	PPH00969B
B06	Hs.292524	NM_001239	CCNH	Cyclin H	CAK/p34/p37	PPH00959E
B07	Hs.334562	NM_001786	CDK1	Cyclin-dependent kinase 1	CDC2/CDC28A/DKFZp686L20222/MGC111195/P34CDC2	PPH00116C
B08	Hs.437705	NM_001789	CDC25A	Cell division cycle 25 homolog A (S. pombe)	CDC25A2	PPH00930A
B09	Hs.656	NM_001790	CDC25C	Cell division cycle 25 homolog C (S. pombe)	CDC25	PPH02198F
B10	Hs.95577	NM_000075	CDK4	Cyclin-dependent kinase 4	CMM3/MGC14458/PSK-J3	PPH00118F
B11	Hs.370771	NM_000389	CDKN1A	Cyclin-dependent kinase inhibitor 1A (p21, Cip1)	CAP20/CDKN1/CIP1/MDA-6/P21/SDI1/WAF1/p21CIP1	PPH00211E
B12	Hs.512599	NM_000077	CDKN2A	Cyclin-dependent kinase inhibitor 2A (melanoma, p16, inhibits CDK4)	ARF/CDK4I/CDKN2/CMM2/INK4/INK4A/MLM/MTS-1/MTS1/P14/P14ARF/P16/P16-INK4A/P16INK4/P16INK4A/P19/P19ARF/TP16	PPH00207C
C01	Hs.24529	NM_001274	CHEK1	CHK1 checkpoint homolog (S. pombe)	CHK1	PPH00940C
C02	Hs.291363	NM_007194	CHEK2	CHK2 checkpoint homolog (S. pombe)	CDS1/CHK2/HuCds1/LFS2/PP1425/RAD53	PPH00921B
C03	Hs.38533	NM_003805	CRADD	CASP2 and RIPK1 domain containing adaptor with death domain	MGC9163/RAIDD	PPH00334C
C04	Hs.202672	NM_001379	DNMT1	DNA (cytosine-5-)-methyltransferase 1	AIM/CXXC9/DNMT/FLJ16293/MCMT/MGC104992	PPH01055F
C05	Hs.654393	NM_005225	E2F1	E2F transcription factor 1	E2F-1/RBAP1/RBBP3/RBP3	PPH00136G
C06	Hs.269408	NM_001949	E2F3	E2F transcription factor 3	DKFZp686C18211/E2F-3/KIAA0075/MGC104598	PPH00917F
C07	Hs.326035	NM_001964	EGR1	Early growth response 1	AT225/G0S30/KROX-24/NGFI-A/TIS8/ZIF-268/ZNF225	PPH00139A
C08	Hs.716416	NM_004879	EI24	Etoposide induced 2.4 mRNA	EPG4/PIG8/TP53I8	PPH00221C
C09	Hs.208124	NM_000125	ESR1	Estrogen receptor 1	DKFZp686N23123/ER/ESR/ESRA/Era/NR3A1	PPH01001A
C10	Hs.86131	NM_003824	FADD	Fas (TNFRSF6)-associated via death domain	MGC8528/MORT1	PPH00367A
C11	Hs.2007	NM_000639	FASLG	Fas ligand (TNF superfamily, member 6)	APT1LG1/CD178/CD95-L/CD95L/FASL/TNFSF6	PPH00142C
C12	Hs.220950	NM_001455	FOXO3	Forkhead box O3	AF6q21/DKFZp781A0677/FKHRL1/FKHRL1P2/FOXO2/FOXO3A/MGC12739/MGC31925	PPH00807A
D01	Hs.80409	NM_001924	GADD45A	Growth arrest and DNA-damage-inducible, alpha	DDIT1/GADD45	PPH00148B
D02	Hs.661218	NM_002066	GML	Glycosylphosphatidylinositol anchored molecule like protein	LY6DL	PPH01755F
D03	Hs.88556	NM_004964	HDAC1	Histone deacetylase 1	DKFZp686H12203/GON-10/HD1/RPD3/RPD3L1	PPH01735F
D04	Hs.406266	NM_000189	HK2	Hexokinase 2	DKFZp686M1669/HKII/HXK2	PPH00983B
D05	Hs.93177	NM_002176	IFNB1	Interferon, beta 1, fibroblast	IFB/IFF/IFNB/MGC96956	PPH00384F
D06	Hs.643120	NM_000875	IGF1R	Insulin-like growth factor 1 receptor	CD221/IGFIR/IGFR/JTK13/MGC142170/MGC142172/MGC18216	PPH00350F
D07	Hs.654458	NM_000600	IL6	Interleukin 6 (interferon, beta 2)	BSF2/HGF/HSF/IFNB2/IL-6	PPH00560C
D08	Hs.714791	NM_002228	JUN	Jun proto-oncogene	AP-1/AP1/c-Jun	PPH00095A
D09	Hs.505033	NM_004985	KRAS	V-Ki-ras2 Kirsten rat sarcoma viral oncogene homolog	C-K-RAS/K-RAS2A/K-RAS2B/K-RAS4A/K-RAS4B/KI-RAS/KRAS1/KRAS2/NS/NS3/RASK2	PPH00181F
D10	Hs.592290	NM_145886	PIDD	P53-induced death domain protein	DKFZp434D229/LRDD/MGC16925	PPH02157A
D11	Hs.632486	NM_021960	MCL1	Myeloid cell leukemia sequence 1 (BCL2-related)	BCL2L3/EAT/MCL1-ES/MCL1L/MCL1S/MGC104264/MGC1839/Mcl-1/TM/bcl2-L-3/mcl1/EAT	PPH00397E
D12	Hs.484551	NM_002392	MDM2	Mdm2 p53 binding protein homolog (mouse)	HDMX/MGC5370/MGC71221/hdm2	PPH00193E
E01	Hs.497492	NM_002393	MDM4	Mdm4 p53 binding protein homolog (mouse)	DKFZp781B1423/HDMX/MDMX/MGC132766/MRP1	PPH00875E
E02	Hs.195364	NM_000249	MLH1	MutL homolog 1, colon cancer, nonpolyposis type 2 (E. coli)	COCA2/FCC2/HNPCC/HNPCC2/MGC5172/hMLH1	PPH00196F
E03	Hs.597656	NM_000251	MSH2	MutS homolog 2, colon cancer, nonpolyposis type 1 (E. coli)	COCA1/FCC1/HNPCC/HNPCC1/LCFS2	PPH00197E
E04	Hs.202453	NM_002467	MYC	V-myc myelocytomatosis viral oncogene homolog (avian)	MRTL/bHLHe39/c-Myc	PPH00100B
E05	Hs.181768	NM_002478	MYOD1	Myogenic differentiation 1	MYF3/MYOD/PUM/bHLHc1	PPH00046A
E06	Hs.113577	NM_000267	NF1	Neurofibromin 1	DKFZp686J1293/FLJ21220/NFNS/VRNF/WSS	PPH02089F
E07	Hs.654408	NM_003998	NFKB1	Nuclear factor of kappa light polypeptide gene enhancer in B-cells 1	DKFZp686C01211/EBP-1/KBF1/MGC54151/NF-kappa-B/NF-kappaB/NFKB-p105/NFKB-p50/NFkappaB/p105/p50	PPH00204F
E08	Hs.160953	NM_022112	TP53AIP1	Tumor protein p53 regulated apoptosis inducing protein 1	P53AIP1	PPH02164B
E09	Hs.533055	NM_003884	KAT2B	K(lysine) acetyltransferase 2B	CAF/P/P/CAF/PCAF	PPH02176F
E10	Hs.20930	NM_020418	PCBP4	Poly(rC) binding protein 4	CBP/LIP4/MCG10	PPH01756C
E11	Hs.728886	NM_182649	PCNA	Proliferating cell nuclear antigen	MGC8367	PPH00216B
E12	Hs.591184	NM_003620	PPM1D	Protein phosphatase, Mg2+/Mn2+ dependent, 1D	PP2C-DELTA/WIP1	PPH02151A
F01	Hs.567385	NM_003981	PRC1	Protein regulator of cytokinesis 1	ASE1/MGC1671/MGC3669	PPH00958A
F02	Hs.531704	NM_002737	PRKCA	Protein kinase C, alpha	AAG6/MGC129900/MGC129901/PKC-alpha/PKCA/PRKACA	PPH00977C
F03	Hs.500466	NM_000314	PTEN	Phosphatase and tensin homolog	10q23del/BZS/DEC/GLM2/MGC11227/MHAM/MMAC1/PTEN1/TEP1	PPH00327F
F04	Hs.350966	NM_004219	PTTG1	Pituitary tumor-transforming 1	EAP1/HPTTG/MGC126883/MGC138276/PTTG/TUTR1	PPH05980F
F05	Hs.408528	NM_000321	RB1	Retinoblastoma 1	OSRC/RB/p105-Rb/pRb/pp110	PPH00228F
F06	Hs.502875	NM_021975	RELA	V-rel reticuloendotheliosis viral oncogene homolog A (avian)	MGC131774/NFKB3/p65	PPH01812B
F07	Hs.100890	NM_019845	RPRM	Reprimo, TP53 dependent G2 arrest mediator candidate	FLJ90327/REPRIMO	PPH02105B
F08	Hs.591336	NM_014454	SESN1	Sestrin 1	MGC138241/MGC142129/PA26/SEST1	PPH01759B
F09	Hs.469543	NM_031459	SESN2	Sestrin 2	DKFZp761M0212/DKFZp761M02121/HI95/SES2/SEST2	PPH07580A
F10	Hs.728779	NM_003031	SIAH1	Seven in absentia homolog 1 (Drosophila)	FLJ08065/SIAH1A	PPH00294B
F11	Hs.369779	NM_012238	SIRT1	Sirtuin 1	SIR2L1	PPH02188A
F12	Hs.642990	NM_007315	STAT1	Signal transducer and activator of transcription 1, 91kDa	DKFZp686B04100/ISGF-3/STAT91	PPH00811C
G01	Hs.386390	NM_006354	TADA3	Transcriptional adaptor 3	ADA3/FLJ20221/FLJ21329/NGG1/TADA3L/hADA3	PPH18800A
G02	Hs.241570	NM_000594	TNF	Tumor necrosis factor	DIF/TNF-alpha/TNFA/TNFSF2	PPH00341F
G03	Hs.521456	NM_003842	TNFRSF10B	Tumor necrosis factor receptor superfamily, member 10b	CD262/DR5/KILLER/KILLER/DR5/TRAIL-R2/TRAILR2/TRICK2/TRICK2A/TRICK2B/TRICKB/ZTNFR9	PPH00241C
G04	Hs.213467	NM_003840	TNFRSF10D	Tumor necrosis factor receptor superfamily, member 10d, decoy with truncated death domain	CD264/DCR2/TRAIL-R4/TRAILR4/TRUNDD	PPH00838B
G05	Hs.654481	NM_000546	TP53	Tumor protein p53	FLJ92943/LFS1/P53/TRP53	PPH00213F
G06	Hs.523968	NM_005426	TP53BP2	Tumor protein p53 binding protein, 2	53BP2/ASPP2/BBP/P53BP2/PPP1R13A	PPH00394F
G07	Hs.697294	NM_005427	TP73	Tumor protein p73	P73	PPH00725A
G08	Hs.137569	NM_003722	TP63	Tumor protein p63	AIS/B(p51A)/B(p51B)/EEC3/KET/LMS/NBP/OFC8/RHS/SHFM4/TP53CP/TP53L/TP73L/p40/p51/p53CP/p63/p73H/p73L	PPH01032F
G09	Hs.522506	NM_021138	TRAF2	TNF receptor-associated factor 2	MGC:45012/TRAP/TRAP3	PPH00352B
G10	Hs.370854	NM_000368	TSC1	Tuberous sclerosis 1	KIAA0243/LAM/MGC86987/TSC	PPH00244B
G11	Hs.591980	NM_000378	WT1	Wilms tumor 1	AWT1/GUD/NPHS4/WAGR/WIT-2/WT33	PPH00254A
G12	Hs.388739	NM_021141	XRCC5	X-ray repair complementing defective repair in Chinese hamster cells 5 (double-strand-break rejoining)	FLJ39089/KARP-1/KARP1/KU80/KUB2/Ku86/NFIV	PPH01734A
H01	Hs.534255	NM_004048	B2M	Beta-2-microglobulin	-	PPH01094E
H02	Hs.412707	NM_000194	HPRT1	Hypoxanthine phosphoribosyltransferase 1	HGPRT/HPRT	PPH01018C
H03	Hs.728776	NM_012423	RPL13A	Ribosomal protein L13a	L13A/TSTA1	PPH01020B
H04	Hs.592355	NM_002046	GAPDH	Glyceraldehyde-3-phosphate dehydrogenase	G3PD/GAPD/MGC88685	PPH00150F
H05	Hs.520640	NM_001101	ACTB	Actin, beta	PS1TP5BP1	PPH00073G
H06	N/A	SA_00105	HGDC	Human Genomic DNA Contamination	HIGX1A
H07	N/A	SA_00104	RTC	Reverse Transcription Control	RTC
H08	N/A	SA_00104	RTC	Reverse Transcription Control	RTC
H09	N/A	SA_00104	RTC	Reverse Transcription Control	RTC
H10	N/A	SA_00103	PPC	Positive PCR Control	PPC
H11	N/A	SA_00103	PPC	Positive PCR Control	PPC
H12	N/A	SA_00103	PPC	Positive PCR Control	PPC

## Sheet: Average Ct
		AVG Ct		Standard Deviation
Position	Symbol	Group 1	Control Group	Group 1	Control Group
A01	APAF1	25.29	25.58	0.122882	0.315013
A02	ATM	27.67	27.75	0.148436	0.191572
A03	ATR	26.69	27.15	0.177858	0.183394
A04	BAI1	28.59	27.76	0.182483	0.215716
A05	BAX	23.15	23.84	0.212211	0.338674
A06	BCL2	26.63	27.47	0.149778	0.25632
A07	BCL2A1	28.05	28.21	0.174738	0.127671
A08	BID	26.96	26.97	0.281484	0.192873
A09	BIRC5	25.95	26.61	0.357631	0.136137
A10	BRCA1	23.95	24.09	0.28006	0.10116
A11	BRCA2	26.67	26.7	0.261024	0.20306
A12	BTG2	26.16	26.09	0.138924	0.516172
B01	CASP2	25.09	25.25	0.095044	0.168226
B02	CASP9	26.03	26.64	0.310215	0.236925
B03	CCNB2	23.7	23.95	0.338674	0.182483
B04	CCNE2	24.28	24.95	0.090738	0.223681
B05	CCNG2	25.16	25.23	0.134536	0.177858
B06	CCNH	25.28	25.75	0.149778	0.173877
B07	CDK1	22.52	22.8	0.151327	0.240901
B08	CDC25A	25.28	25.74	0.16563	0.372424
B09	CDC25C	25.55	26.3	0.466047	0.230651
B10	CDK4	22.73	22.72	0.315013	0.174738
B11	CDKN1A	22.42	23.33	0.10504	0.281603
B12	CDKN2A	23.31	23.65	0.233024	0.173494
C01	CHEK1	25.42	25.31	0.292803	0.157162
C02	CHEK2	25.73	26.27	0.23516	0.223383
C03	CRADD	26.47	27.07	0.239653	0.15695
C04	DNMT1	22.97	23.4	0.345012	0.110604
C05	E2F1	25.95	25.98	0.151327	0.363639
C06	E2F3	27.42	27.58	0.331713	0.310859
C07	EGR1	24.37	24.46	0.228983	0.855395
C08	EI24	23.53	24.2	0.366652	0.136504
C09	ESR1	34.57	34.61	0.410041	0.340783
C10	FADD	25.97	26.45	0.265016	0.332866
C11	FASLG	35	35	0	0
C12	FOXO3	23.64	23.98	0.236432	0.277909
D01	GADD45A	25.23	25.55	0.23029	0.326037
D02	GML	35	35	0	0
D03	HDAC1	22.92	23.58	0.261598	0.196554
D04	HK2	27.96	27.19	0.17088	0.263122
D05	IFNB1	34.3	33.97	0.213854	0.462925
D06	IGF1R	24.19	24.66	0.125033	0.068069
D07	IL6	33.54	34.68	0.955842	0.417652
D08	JUN	24.36	24.82	0.306431	0.697209
D09	KRAS	25.01	25.03	0.215174	0.216564
D10	PIDD	27.21	27.87	0.135031	0.028868
D11	MCL1	23.12	23.56	0.058595	0.304138
D12	MDM2	22.36	23.26	0.120139	0.226053
E01	MDM4	25.98	25.91	0.132288	0.150444
E02	MLH1	24.59	25.16	0.348281	0.189297
E03	MSH2	23.6	23.82	0.35473	0.305123
E04	MYC	29.57	28.7	0.075498	0.398873
E05	MYOD1	34.78	34.72	0.386825	0.484974
E06	NF1	23.9	24.09	0.23029	0.271355
E07	NFKB1	25.53	25.84	0.235018	0.170098
E08	TP53AIP1	34.69	34.91	0.274044	0.150111
E09	KAT2B	26.97	26.48	0.33946	0.209523
E10	PCBP4	27.12	27.06	0.190351	0.147309
E11	PCNA	21.3	21.75	0.228692	0.2498
E12	PPM1D	25.39	25.54	0.14	0.322335
F01	PRC1	23.32	23.66	0.18037	0.391535
F02	PRKCA	25.33	25.16	0.212838	0.131149
F03	PTEN	23.57	23.53	0.20108	0.212211
F04	PTTG1	22.33	23.21	0.130128	0.172143
F05	RB1	24.44	24.79	0.270617	0.291433
F06	RELA	25.07	25.48	0.141892	0.247588
F07	RPRM	24.66	24.99	0.231157	0.258908
F08	SESN1	24.43	24.72	0.223383	0.170392
F09	SESN2	24.69	23.86	0.251462	0.449778
F10	SIAH1	24.7	24.33	0.298664	0.081445
F11	SIRT1	24.49	24.41	0.220303	0.209841
F12	STAT1	25.1	25.4	0.152753	0.19975
G01	TADA3	24.86	24.59	0.245153	0.215716
G02	TNF	31.3	33.41	0.277549	0.22942
G03	TNFRSF10B	23.42	23.62	0.263502	0.20664
G04	TNFRSF10D	24.39	25.79	0.333217	0.223383
G05	TP53	23.5	23.31	0.230651	0.189033
G06	TP53BP2	24.14	24.27	0.328684	0.13
G07	TP73	28.05	28.31	0.275015	0.288675
G08	TP63	33.68	35	0.275923	0
G09	TRAF2	26.11	26.56	0.150111	0.399291
G10	TSC1	24.77	24.47	0.220303	0.112398
G11	WT1	29.91	29.29	0.386264	0.31607
G12	XRCC5	21.69	22.32	0.266896	0.221133
H01	B2M	22.6	22.49	0.23516	0.251462
H02	HPRT1	22.99	23.23	0.167033	0.145029
H03	RPL13A	21.59	21.28	0.43062	0.162583
H04	GAPDH	18.71	18.91	0.346458	0.11
H05	ACTB	17.94	18.79	0.323161	0.190526
H06	HGDC	35	35	0	0
H07	RTC	24.27	24.06	0.072342	0.386825
H08	RTC	24.3	24.15	0.090185	0.320364
H09	RTC	24.28	24.06	0.089629	0.38553
H10	PPC	20.17	20.18	0.011547	0.047258
H11	PPC	20.17	20.1	0.124231	0.060277
H12	PPC	20.24	20.29	0.083267	0.065064

## Sheet: Average Delta(Ct)
		AVG Delta(Ct) (Ct(GOI) - Ave Ct(HKG))		Standard Deviation
Position	Symbol	Group 1	Control Group	Group 1	Control Group
A01	APAF1	7.34667	6.79333	0.242143	0.125033
A02	ATM	9.72333	8.96	0.17673	0.02
A03	ATR	8.75	8.35667	0.222711	0.041633
A04	BAI1	10.6467	8.96667	0.142945	0.037859
A05	BAX	5.21	5.05	0.22	0.149332
A06	BCL2	8.68333	8.68	0.215484	0.113578
A07	BCL2A1	10.1033	9.42	0.150444	0.20664
A08	BID	9.02	8.18	0.081854	0.03
A09	BIRC5	8.00667	7.82333	0.080829	0.065064
A10	BRCA1	6.00333	5.29667	0.104083	0.089629
A11	BRCA2	8.72333	7.91333	0.063509	0.023094
A12	BTG2	8.21667	7.29667	0.265016	0.340196
B01	CASP2	7.15	6.46	0.234307	0.043589
B02	CASP9	8.09	7.85333	0.095394	0.047258
B03	CCNB2	5.75667	5.16	0.023094	0.017321
B04	CCNE2	6.33333	6.15667	0.232451	0.040415
B05	CCNG2	7.21667	6.44333	0.225019	0.064291
B06	CCNH	7.34	6.95667	0.174356	0.040415
B07	CDK1	4.57667	4.00667	0.172143	0.055076
B08	CDC25A	7.33333	6.95	0.16773	0.181934
B09	CDC25C	7.60667	7.51	0.145717	0.060828
B10	CDK4	4.79	3.93333	0.104403	0.055076
B11	CDKN1A	4.48	4.54	0.225389	0.1
B12	CDKN2A	5.36667	4.86	0.092376	0.060828
C01	CHEK1	7.47333	6.52	0.068069	0.07
C02	CHEK2	7.78667	7.48	0.120554	0.060828
C03	CRADD	8.53	8.27667	0.101489	0.051316
C04	DNMT1	5.03	4.60667	0.111355	0.100167
C05	E2F1	8.00667	7.18667	0.424421	0.176163
C06	E2F3	9.47333	8.79333	0.045092	0.292632
C07	EGR1	6.43	5.67	0.41328	0.700571
C08	EI24	5.59	5.41333	0.043589	0.119304
C09	ESR1	16.6233	15.8167	0.263122	0.531256
C10	FADD	8.02333	7.66	0.185831	0.147309
C11	FASLG	17.0567	16.21	0.323161	0.190526
C12	FOXO3	5.69667	5.18667	0.150111	0.095044
D01	GADD45A	7.29	6.76	0.121244	0.174356
D02	GML	17.0567	16.21	0.323161	0.190526
D03	HDAC1	4.98	4.78667	0.09	0.011547
D04	HK2	10.0167	8.40333	0.319739	0.109697
D05	IFNB1	16.36	15.18	0.175214	0.52
D06	IGF1R	6.24333	5.86667	0.210792	0.125033
D07	IL6	15.5933	15.8933	0.638931	0.512282
D08	JUN	6.41667	6.03	0.539011	0.521153
D09	KRAS	7.06667	6.24	0.133167	0.026458
D10	PIDD	9.27	9.07667	0.32909	0.177858
D11	MCL1	5.17333	4.77	0.280416	0.115326
D12	MDM2	4.42	4.47	0.216564	0.04
E01	MDM4	8.03667	7.12333	0.205994	0.041633
E02	MLH1	6.64667	6.36667	0.032146	0.025166
E03	MSH2	5.65333	5.03	0.066583	0.117898
E04	MYC	11.6267	9.91	0.309246	0.208806
E05	MYOD1	16.8333	15.93	0.706918	0.603241
E06	NF1	5.95333	5.30333	0.140119	0.080829
E07	NFKB1	7.58333	7.05333	0.130128	0.089629
E08	TP53AIP1	16.7467	16.1233	0.049329	0.295691
E09	KAT2B	9.03	7.69	0.06	0.144222
E10	PCBP4	9.17333	8.27	0.165025	0.072111
E11	PCNA	3.35667	2.96	0.094516	0.079373
E12	PPM1D	7.44667	6.75	0.236291	0.134536
F01	PRC1	5.37333	4.87	0.172143	0.210713
F02	PRKCA	7.38667	6.37	0.170392	0.117898
F03	PTEN	5.62333	4.73667	0.124231	0.056862
F04	PTTG1	4.38333	4.42333	0.202073	0.046188
F05	RB1	6.5	6.00333	0.065574	0.105987
F06	RELA	7.12333	6.69	0.185023	0.072111
F07	RPRM	6.72	6.20333	0.15	0.080829
F08	SESN1	6.48667	5.92667	0.10116	0.020817
F09	SESN2	6.75	5.07	0.495076	0.265141
F10	SIAH1	6.75667	5.53667	0.025166	0.155671
F11	SIRT1	6.55	5.61667	0.127671	0.047258
F12	STAT1	7.16	6.61	0.173494	0.017321
G01	TADA3	6.91667	5.79667	0.130128	0.037859
G02	TNF	13.36	14.6167	0.175784	0.419325
G03	TNFRSF10B	5.47333	4.83	0.144684	0.055678
G04	TNFRSF10D	6.44333	7	0.155027	0.163707
G05	TP53	5.55667	4.52333	0.116762	0.040415
G06	TP53BP2	6.2	5.48	0.157162	0.060828
G07	TP73	10.1033	9.51667	0.113725	0.254231
G08	TP63	15.74	16.21	0.39128	0.190526
G09	TRAF2	8.17	7.76667	0.3245	0.212211
G10	TSC1	6.82333	5.67667	0.145717	0.130512
G11	WT1	11.9667	10.5	0.083865	0.165227
G12	XRCC5	3.74333	3.53	0.085049	0.051962
H01	B2M	4.65667	3.69667	0.090738	0.070238
H02	HPRT1	5.04667	4.44333	0.201329	0.100167
H03	RPL13A	3.64333	2.49333	0.263502	0.047258
H04	GAPDH	0.763333	0.12	0.085049	0.22
H05	ACTB	0	0	0	0
H06	HGDC	17.0567	16.21	0.323161	0.190526
H07	RTC	6.33	5.26667	0.285832	0.447474
H08	RTC	6.35333	5.35667	0.237557	0.411987
H09	RTC	6.34	5.26667	0.277849	0.481906
H10	PPC	2.23	1.39333	0.334515	0.209841
H11	PPC	2.22333	1.30667	0.411987	0.194251
H12	PPC	2.3	1.50333	0.400375	0.198578

## Sheet: 2^(-Avg.(Delta(Ct))
		2^(-Avg.(Delta(Ct))
Position	Symbol	Group 1	Control Group
A01	APAF1	0.006144	0.009016
A02	ATM	0.001183	0.002008
A03	ATR	0.002323	0.003051
A04	BAI1	0.000624	0.001999
A05	BAX	0.027017	0.030186
A06	BCL2	0.002433	0.002438
A07	BCL2A1	0.000909	0.00146
A08	BID	0.001926	0.003448
A09	BIRC5	0.003888	0.004415
A10	BRCA1	0.015589	0.025442
A11	BRCA2	0.002366	0.004148
A12	BTG2	0.003362	0.00636
B01	CASP2	0.007041	0.011359
B02	CASP9	0.00367	0.004324
B03	CCNB2	0.018496	0.02797
B04	CCNE2	0.012402	0.014017
B05	CCNG2	0.006723	0.011491
B06	CCNH	0.006172	0.008051
B07	CDK1	0.041907	0.062212
B08	CDC25A	0.006201	0.008088
B09	CDC25C	0.005131	0.005486
B10	CDK4	0.036147	0.065456
B11	CDKN1A	0.044811	0.042986
B12	CDKN2A	0.024237	0.034435
C01	CHEK1	0.005627	0.010896
C02	CHEK2	0.004529	0.005601
C03	CRADD	0.002705	0.003225
C04	DNMT1	0.030607	0.041045
C05	E2F1	0.003888	0.006864
C06	E2F3	0.001407	0.002254
C07	EGR1	0.011598	0.019641
C08	EI24	0.020761	0.023465
C09	ESR1	1e-05	1.7e-05
C10	FADD	0.003844	0.004944
C11	FASLG	7e-06	1.3e-05
C12	FOXO3	0.019281	0.027457
D01	GADD45A	0.00639	0.009227
D02	GML	7e-06	1.3e-05
D03	HDAC1	0.031686	0.03623
D04	HK2	0.000965	0.002954
D05	IFNB1	1.2e-05	2.7e-05
D06	IGF1R	0.0132	0.017138
D07	IL6	2e-05	1.6e-05
D08	JUN	0.011706	0.015303
D09	KRAS	0.00746	0.01323
D10	PIDD	0.00162	0.001852
D11	MCL1	0.027712	0.036651
D12	MDM2	0.046714	0.045123
E01	MDM4	0.003808	0.007172
E02	MLH1	0.009981	0.012118
E03	MSH2	0.019869	0.030607
E04	MYC	0.000316	0.001039
E05	MYOD1	9e-06	1.6e-05
E06	NF1	0.016139	0.025324
E07	NFKB1	0.005214	0.007529
E08	TP53AIP1	9e-06	1.4e-05
E09	KAT2B	0.001913	0.004843
E10	PCBP4	0.001732	0.00324
E11	PCNA	0.097621	0.128514
E12	PPM1D	0.005732	0.009291
F01	PRC1	0.024125	0.034197
F02	PRKCA	0.005976	0.01209
F03	PTEN	0.020287	0.037508
F04	PTTG1	0.047917	0.046606
F05	RB1	0.011049	0.015589
F06	RELA	0.007172	0.009685
F07	RPRM	0.009486	0.013571
F08	SESN1	0.011151	0.01644
F09	SESN2	0.009291	0.02977
F10	SIAH1	0.009248	0.021543
F11	SIRT1	0.010672	0.020381
F12	STAT1	0.006992	0.010237
G01	TADA3	0.008277	0.01799
G02	TNF	9.5e-05	4e-05
G03	TNFRSF10B	0.022509	0.035158
G04	TNFRSF10D	0.011491	0.007812
G05	TP53	0.021246	0.043485
G06	TP53BP2	0.013602	0.022406
G07	TP73	0.000909	0.001365
G08	TP63	1.8e-05	1.3e-05
G09	TRAF2	0.003472	0.004592
G10	TSC1	0.00883	0.01955
G11	WT1	0.00025	0.000691
G12	XRCC5	0.07467	0.086569
H01	B2M	0.039646	0.077125
H02	HPRT1	0.030255	0.045965
H03	RPL13A	0.080029	0.177595
H04	GAPDH	0.589134	0.920188
H05	ACTB	1	1
H06	HGDC	7e-06	1.3e-05
H07	RTC	0.01243	0.025976
H08	RTC	0.012231	0.024405
H09	RTC	0.012344	0.025976
H10	PPC	0.213159	0.380684
H11	PPC	0.214146	0.404254
H12	PPC	0.203063	0.352737

## Sheet: Fold Change
		Fold Change (comparing to control group)
		Group 1
Position	Symbol	Fold Change	95% CI	Comments
A01	APAF1	0.6814	( 0.54, 0.83 )	OKAY
A02	ATM	0.5891	( 0.51, 0.67 )	OKAY
A03	ATR	0.7614	( 0.63, 0.90 )	OKAY
A04	BAI1	0.3121	( 0.28, 0.35 )	OKAY
A05	BAX	0.895	( 0.71, 1.08 )	OKAY
A06	BCL2	0.9977	( 0.81, 1.19 )	OKAY
A07	BCL2A1	0.6227	( 0.50, 0.75 )	OKAY
A08	BID	0.5586	( 0.52, 0.60 )	OKAY
A09	BIRC5	0.8807	( 0.81, 0.95 )	OKAY
A10	BRCA1	0.6127	( 0.55, 0.68 )	OKAY
A11	BRCA2	0.5704	( 0.54, 0.60 )	OKAY
A12	BTG2	0.5285	( 0.35, 0.71 )	OKAY
B01	CASP2	0.6199	( 0.50, 0.74 )	OKAY
B02	CASP9	0.8487	( 0.78, 0.92 )	OKAY
B03	CCNB2	0.6613	( 0.65, 0.68 )	OKAY
B04	CCNE2	0.8847	( 0.72, 1.05 )	OKAY
B05	CCNG2	0.5851	( 0.48, 0.69 )	OKAY
B06	CCNH	0.7667	( 0.66, 0.87 )	OKAY
B07	CDK1	0.6736	( 0.58, 0.77 )	OKAY
B08	CDC25A	0.7667	( 0.62, 0.92 )	OKAY
B09	CDC25C	0.9352	( 0.82, 1.05 )	OKAY
B10	CDK4	0.5522	( 0.50, 0.60 )	OKAY
B11	CDKN1A	1.0425	( 0.84, 1.24 )	OKAY
B12	CDKN2A	0.7038	( 0.64, 0.76 )	OKAY
C01	CHEK1	0.5164	( 0.48, 0.56 )	OKAY
C02	CHEK2	0.8085	( 0.72, 0.89 )	OKAY
C03	CRADD	0.839	( 0.76, 0.91 )	OKAY
C04	DNMT1	0.7457	( 0.66, 0.83 )	OKAY
C05	E2F1	0.5664	( 0.36, 0.77 )	OKAY
C06	E2F3	0.6242	( 0.48, 0.77 )	OKAY
C07	EGR1	0.5905	( 0.21, 0.97 )	OKAY
C08	EI24	0.8847	( 0.80, 0.97 )	OKAY
C09	ESR1	0.5717	( 0.31, 0.84 )	B
C10	FADD	0.7774	( 0.63, 0.92 )	OKAY
C11	FASLG	0.5561	( 0.39, 0.72 )	C
C12	FOXO3	0.7022	( 0.60, 0.80 )	OKAY
D01	GADD45A	0.6926	( 0.58, 0.81 )	OKAY
D02	GML	0.5561	( 0.39, 0.72 )	C
D03	HDAC1	0.8746	( 0.81, 0.94 )	OKAY
D04	HK2	0.3268	( 0.24, 0.41 )	OKAY
D05	IFNB1	0.4414	( 0.25, 0.63 )	B
D06	IGF1R	0.7702	( 0.62, 0.92 )	OKAY
D07	IL6	1.2311	( 0.44, 2.02 )	B
D08	JUN	0.7649	( 0.32, 1.21 )	OKAY
D09	KRAS	0.5638	( 0.50, 0.62 )	OKAY
D10	PIDD	0.8746	( 0.62, 1.13 )	OKAY
D11	MCL1	0.7561	( 0.58, 0.94 )	OKAY
D12	MDM2	1.0353	( 0.86, 1.21 )	OKAY
E01	MDM4	0.531	( 0.44, 0.62 )	OKAY
E02	MLH1	0.8236	( 0.80, 0.85 )	OKAY
E03	MSH2	0.6492	( 0.58, 0.72 )	OKAY
E04	MYC	0.3043	( 0.22, 0.39 )	OKAY
E05	MYOD1	0.5346	( 0.14, 0.92 )	B
E06	NF1	0.6373	( 0.56, 0.72 )	OKAY
E07	NFKB1	0.6926	( 0.61, 0.78 )	OKAY
E08	TP53AIP1	0.6492	( 0.50, 0.80 )	OKAY
E09	KAT2B	0.395	( 0.35, 0.44 )	OKAY
E10	PCBP4	0.5346	( 0.46, 0.61 )	OKAY
E11	PCNA	0.7596	( 0.69, 0.83 )	OKAY
E12	PPM1D	0.617	( 0.49, 0.75 )	OKAY
F01	PRC1	0.7055	( 0.55, 0.86 )	OKAY
F02	PRKCA	0.4943	( 0.41, 0.57 )	OKAY
F03	PTEN	0.5409	( 0.48, 0.60 )	OKAY
F04	PTTG1	1.0281	( 0.86, 1.20 )	OKAY
F05	RB1	0.7087	( 0.64, 0.78 )	OKAY
F06	RELA	0.7405	( 0.63, 0.86 )	OKAY
F07	RPRM	0.699	( 0.61, 0.79 )	OKAY
F08	SESN1	0.6783	( 0.62, 0.73 )	OKAY
F09	SESN2	0.3121	( 0.17, 0.45 )	OKAY
F10	SIAH1	0.4293	( 0.38, 0.48 )	OKAY
F11	SIRT1	0.5236	( 0.47, 0.58 )	OKAY
F12	STAT1	0.683	( 0.59, 0.78 )	OKAY
G01	TADA3	0.4601	( 0.41, 0.51 )	OKAY
G02	TNF	2.3894	( 1.54, 3.24 )	OKAY
G03	TNFRSF10B	0.6402	( 0.56, 0.72 )	OKAY
G04	TNFRSF10D	1.4709	( 1.21, 1.73 )	OKAY
G05	TP53	0.4886	( 0.44, 0.54 )	OKAY
G06	TP53BP2	0.6071	( 0.53, 0.69 )	OKAY
G07	TP73	0.6659	( 0.52, 0.81 )	OKAY
G08	TP63	1.3851	( 0.91, 1.86 )	B
G09	TRAF2	0.7561	( 0.53, 0.99 )	OKAY
G10	TSC1	0.4517	( 0.38, 0.52 )	OKAY
G11	WT1	0.3618	( 0.31, 0.41 )	OKAY
G12	XRCC5	0.8625	( 0.80, 0.93 )	OKAY
H01	B2M	0.5141	( 0.47, 0.56 )	OKAY
H02	HPRT1	0.6582	( 0.54, 0.77 )	OKAY
H03	RPL13A	0.4506	( 0.36, 0.55 )	OKAY
H04	GAPDH	0.6402	( 0.52, 0.76 )	OKAY
H05	ACTB	1	( 1.00, 1.00 )	OKAY
H06	HGDC	0.5561	( 0.39, 0.72 )	C
H07	RTC	0.4785	( 0.28, 0.68 )	OKAY
H08	RTC	0.5012	( 0.31, 0.69 )	OKAY
H09	RTC	0.4752	( 0.27, 0.68 )	OKAY
H10	PPC	0.5599	( 0.39, 0.73 )	OKAY
H11	PPC	0.5297	( 0.34, 0.72 )	OKAY
H12	PPC	0.5757	( 0.37, 0.78 )	OKAY
Comments:
A: This gene’s average threshold cycle is relatively high (> 30) in either the control or the test sample, and is reasonably low in the other sample (< 30).
These data mean that the gene’s expression is relatively low in one sample and reasonably detected in the other sample suggesting that the actual fold-change value is at least as large as the calculated and reported fold-change result.
This fold-change result may also have greater variations if p value > 0.05; therefore, it is important to have a sufficient number of biological replicates to validate the result for this gene.
B: This gene’s average threshold cycle is relatively high (> 30), meaning that its relative expression level is low, in both control and test samples, and the p-value for the fold-change is either unavailable or relatively high (p > 0.05).
This fold-change result may also have greater variations; therefore, it is important to have a sufficient number of biological replicates to validate the result for this gene.
C: This gene’s average threshold cycle is either not determined or greater than the defined cut-off value (default 35), in both samples meaning that its expression was undetected, making this fold-change result erroneous and un-interpretable.
Fold Change & Fold Regulation:
Fold-Change (2^(- Delta Delta Ct)) is the normalized gene expression (2^(- Delta Ct)) in the Test Sample divided the normalized gene expression (2^(- Delta Ct)) in the Control Sample.
Fold-Regulation represents fold-change results in a biologically meaningful way. Fold-change values greater than one indicate a positive- or an up-regulation, and the fold-regulation is equal to the fold-change.
Fold-change values less than one indicate a negative or down-regulation, and the fold-regulation is the negative inverse of the fold-change.
Fold-change and fold-regulation values greater than 2 are indicated in red; fold-change values less than 0.5 and fold-regulation values less than -2 are indicated in blue.

## Sheet: p-value
		p-value (comparing to control group)
Position	Symbol	Group 1
A01	APAF1	0.021786
A02	ATM	0.000749
A03	ATR	0.031271
A04	BAI1	8e-06
A05	BAX	0.367782
A06	BCL2	0.975528
A07	BCL2A1	0.014643
A08	BID	3.5e-05
A09	BIRC5	0.037109
A10	BRCA1	0.000863
A11	BRCA2	1.6e-05
A12	BTG2	0.032415
B01	CASP2	0.004133
B02	CASP9	0.015393
B03	CCNB2	3e-06
B04	CCNE2	0.285492
B05	CCNG2	0.002516
B06	CCNH	0.016406
B07	CDK1	0.003594
B08	CDC25A	0.063824
B09	CDC25C	0.353085
B10	CDK4	0.000147
B11	CDKN1A	0.665415
B12	CDKN2A	0.001221
C01	CHEK1	0.000106
C02	CHEK2	0.014553
C03	CRADD	0.015559
C04	DNMT1	0.007979
C05	E2F1	0.030115
C06	E2F3	0.033834
C07	EGR1	0.183263
C08	EI24	0.082877
C09	ESR1	0.08527
C10	FADD	0.054472
C11	FASLG	0.014322
C12	FOXO3	0.006424
D01	GADD45A	0.01483
D02	GML	0.014322
D03	HDAC1	0.01752
D04	HK2	0.000396
D05	IFNB1	0.063338
D06	IGF1R	0.053738
D07	IL6	0.513769
D08	JUN	0.43939
D09	KRAS	0.000178
D10	PIDD	0.459883
D11	MCL1	0.080876
D12	MDM2	0.675074
E01	MDM4	0.000605
E02	MLH1	0.000275
E03	MSH2	0.002297
E04	MYC	0.001905
E05	MYOD1	0.211964
E06	NF1	0.001754
E07	NFKB1	0.003972
E08	TP53AIP1	0.037201
E09	KAT2B	0.000523
E10	PCBP4	0.000566
E11	PCNA	0.004963
E12	PPM1D	0.009747
F01	PRC1	0.03956
F02	PRKCA	0.001004
F03	PTEN	0.000211
F04	PTTG1	0.715898
F05	RB1	0.003318
F06	RELA	0.015909
F07	RPRM	0.004807
F08	SESN1	0.000393
F09	SESN2	0.005995
F10	SIAH1	0.000757
F11	SIRT1	0.000136
F12	STAT1	0.003211
G01	TADA3	4.5e-05
G02	TNF	0.003698
G03	TNFRSF10B	0.001071
G04	TNFRSF10D	0.013256
G05	TP53	5.5e-05
G06	TP53BP2	0.000905
G07	TP73	0.034745
G08	TP63	0.129185
G09	TRAF2	0.154117
G10	TSC1	0.00074
G11	WT1	0.000601
G12	XRCC5	0.018769
H01	B2M	0.000135
H02	HPRT1	0.00698
H03	RPL13A	0.000509
H04	GAPDH	0.015786
H05	ACTB	0
H06	HGDC	0.014322
H07	RTC	0.056476
H08	RTC	0.047998
H09	RTC	0.064094
H10	PPC	0.018738
H11	PPC	0.017693
H12	PPC	0.031113
p-value:
The p values are calculated based on a Student’s t-test of the replicate 2^(- Delta Ct) values for each gene in the control group and treatment groups, and p values less than 0.05 are indicated in red.

## Sheet: Fold Regulation
		Up-Down Regulation (comparing to control group)
		Group 1
Position	Symbol	Fold Regulation	Comments
A01	APAF1	-1.4675	OKAY
A02	ATM	-1.6974	OKAY
A03	ATR	-1.3134	OKAY
A04	BAI1	-3.2043	OKAY
A05	BAX	-1.1173	OKAY
A06	BCL2	-1.0023	OKAY
A07	BCL2A1	-1.6058	OKAY
A08	BID	-1.7901	OKAY
A09	BIRC5	-1.1355	OKAY
A10	BRCA1	-1.632	OKAY
A11	BRCA2	-1.7532	OKAY
A12	BTG2	-1.8921	OKAY
B01	CASP2	-1.6133	OKAY
B02	CASP9	-1.1783	OKAY
B03	CCNB2	-1.5122	OKAY
B04	CCNE2	-1.1303	OKAY
B05	CCNG2	-1.7092	OKAY
B06	CCNH	-1.3044	OKAY
B07	CDK1	-1.4845	OKAY
B08	CDC25A	-1.3044	OKAY
B09	CDC25C	-1.0693	OKAY
B10	CDK4	-1.8108	OKAY
B11	CDKN1A	1.0425	OKAY
B12	CDKN2A	-1.4208	OKAY
C01	CHEK1	-1.9363	OKAY
C02	CHEK2	-1.2368	OKAY
C03	CRADD	-1.192	OKAY
C04	DNMT1	-1.341	OKAY
C05	E2F1	-1.7654	OKAY
C06	E2F3	-1.6021	OKAY
C07	EGR1	-1.6935	OKAY
C08	EI24	-1.1303	OKAY
C09	ESR1	-1.7492	B
C10	FADD	-1.2864	OKAY
C11	FASLG	-1.7983	C
C12	FOXO3	-1.4241	OKAY
D01	GADD45A	-1.4439	OKAY
D02	GML	-1.7983	C
D03	HDAC1	-1.1434	OKAY
D04	HK2	-3.0596	OKAY
D05	IFNB1	-2.2658	B
D06	IGF1R	-1.2983	OKAY
D07	IL6	1.2311	B
D08	JUN	-1.3074	OKAY
D09	KRAS	-1.7736	OKAY
D10	PIDD	-1.1434	OKAY
D11	MCL1	-1.3226	OKAY
D12	MDM2	1.0353	OKAY
E01	MDM4	-1.8834	OKAY
E02	MLH1	-1.2142	OKAY
E03	MSH2	-1.5404	OKAY
E04	MYC	-3.2868	OKAY
E05	MYOD1	-1.8704	B
E06	NF1	-1.5692	OKAY
E07	NFKB1	-1.4439	OKAY
E08	TP53AIP1	-1.5404	OKAY
E09	KAT2B	-2.5315	OKAY
E10	PCBP4	-1.8704	OKAY
E11	PCNA	-1.3165	OKAY
E12	PPM1D	-1.6208	OKAY
F01	PRC1	-1.4175	OKAY
F02	PRKCA	-2.0232	OKAY
F03	PTEN	-1.8489	OKAY
F04	PTTG1	1.0281	OKAY
F05	RB1	-1.4109	OKAY
F06	RELA	-1.3503	OKAY
F07	RPRM	-1.4306	OKAY
F08	SESN1	-1.4743	OKAY
F09	SESN2	-3.2043	OKAY
F10	SIAH1	-2.3295	OKAY
F11	SIRT1	-1.9097	OKAY
F12	STAT1	-1.4641	OKAY
G01	TADA3	-2.1735	OKAY
G02	TNF	2.3894	OKAY
G03	TNFRSF10B	-1.5619	OKAY
G04	TNFRSF10D	1.4709	OKAY
G05	TP53	-2.0467	OKAY
G06	TP53BP2	-1.6472	OKAY
G07	TP73	-1.5018	OKAY
G08	TP63	1.3851	B
G09	TRAF2	-1.3226	OKAY
G10	TSC1	-2.214	OKAY
G11	WT1	-2.7638	OKAY
G12	XRCC5	-1.1594	OKAY
H01	B2M	-1.9453	OKAY
H02	HPRT1	-1.5192	OKAY
H03	RPL13A	-2.2191	OKAY
H04	GAPDH	-1.5619	OKAY
H05	ACTB	1	OKAY
H06	HGDC	-1.7983	C
H07	RTC	-2.0898	OKAY
H08	RTC	-1.9954	OKAY
H09	RTC	-2.1043	OKAY
H10	PPC	-1.7859	OKAY
H11	PPC	-1.8877	OKAY
H12	PPC	-1.7371	OKAY
Comments:
A: This gene’s average threshold cycle is relatively high (> 30) in either the control or the test sample, and is reasonably low in the other sample (< 30).
These data mean that the gene’s expression is relatively low in one sample and reasonably detected in the other sample suggesting that the actual fold-change value is at least as large as the calculated and reported fold-change result.
This fold-change result may also have greater variations if p value > 0.05; therefore, it is important to have a sufficient number of biological replicates to validate the result for this gene.
B: This gene’s average threshold cycle is relatively high (> 30), meaning that its relative expression level is low, in both control and test samples, and the p-value for the fold-change is either unavailable or relatively high (p > 0.05).
This fold-change result may also have greater variations; therefore, it is important to have a sufficient number of biological replicates to validate the result for this gene.
C: This gene’s average threshold cycle is either not determined or greater than the defined cut-off value (default 35), in both samples meaning that its expression was undetected, making this fold-change result erroneous and un-interpretable.
Fold Change & Fold Regulation:
Fold-Change (2^(- Delta Delta Ct)) is the normalized gene expression (2^(- Delta Ct)) in the Test Sample divided the normalized gene expression (2^(- Delta Ct)) in the Control Sample.
Fold-Regulation represents fold-change results in a biologically meaningful way. Fold-change values greater than one indicate a positive- or an up-regulation, and the fold-regulation is equal to the fold-change.
Fold-change values less than one indicate a negative or down-regulation, and the fold-regulation is the negative inverse of the fold-change.
Fold-change and fold-regulation values greater than 2 are indicated in red; fold-change values less than 0.5 and fold-regulation values less than -2 are indicated in blue.
